# Supplementary material for: N′-(4-Hy­droxy­benzyl­idene)-4-nitro­benzohydrazide
Source: Acta Crystallogr Sect E Struct Rep Online. 2010 Oct 23;66(Pt 11):o2942. doi: 10.1107/S1600536810042364 (PMC3009258; doi:10.1107/S1600536810042364)
Supplement: Supplementary file 2 [file e-66-o2942-Isup2.hkl]

# 
# h,k,l, Fc-squared, Fo-squared, sigma(Fo-squared) and status flag 
# 
data_I
_shelx_title ' test_0m in P2(1)/c' 
_shelx_refln_list_code          4 
_shelx_F_calc_maximum      356.80 
_exptl_crystal_F_000       592.00 
_reflns_d_resolution_high  0.7829 
 
loop_ 
 _symmetry_equiv_pos_as_xyz 
 'x, y, z' 
 '-x, y+1/2, -z+1/2' 
 '-x, -y, -z' 
 'x, -y-1/2, z-1/2' 
 
_cell_length_a     7.8562 
_cell_length_b    13.3684 
_cell_length_c    12.5269 
_cell_angle_alpha  90.000 
_cell_angle_beta   95.748 
_cell_angle_gamma  90.000 
 
_shelx_F_squared_multiplier     1.000 
 
loop_ 
 _refln_index_h 
 _refln_index_k 
 _refln_index_l 
 _refln_F_squared_calc 
 _refln_F_squared_meas 
 _refln_F_squared_sigma 
 _refln_observed_status 
   1   0   0      156.67      144.39      4.01 o 
   2   0   0        0.38        1.34      0.95 o 
   3   0   0     1875.51     1921.63     32.09 o 
   4   0   0      777.05      742.79     13.13 o 
   5   0   0      112.36      117.99      5.14 o 
   6   0   0        5.51        2.67      1.89 o 
   7   0   0        0.05       -0.80      2.22 o 
   8   0   0       36.47       28.08      6.68 o 
   9   0   0        0.28        4.01      5.35 o 
   1   1   0      538.17      510.76      4.98 o 
   2   1   0    18524.94    17745.39    112.88 o 
   3   1   0      478.18      458.58      5.75 o 
   4   1   0        4.65        8.11      1.20 o 
   5   1   0       11.10       10.69      1.36 o 
   6   1   0       52.26       51.79      2.64 o 
   7   1   0       12.68       16.07      2.75 o 
   8   1   0        5.66        5.92      5.35 o 
   9   1   0        6.01        1.91      3.21 o 
   0   2   0       87.70       72.19      1.89 o 
   1   2   0     1032.82      982.66     12.29 o 
   2   2   0     1942.43     1941.93     14.77 o 
   3   2   0      339.72      351.38      4.97 o 
   4   2   0     2270.67     2295.46     18.84 o 
   5   2   0        0.00       -0.84      0.71 o 
   6   2   0        0.32       -0.45      0.95 o 
   7   2   0       40.33       32.61      3.29 o 
   8   2   0      109.50      100.79      5.88 o 
   9   2   0       12.61       21.39      6.68 o 
   1   3   0       12.05       14.88      1.35 o 
   2   3   0      622.56      623.63      6.78 o 
   3   3   0      233.17      237.13      6.90 o 
   4   3   0       30.50       26.40      2.04 o 
   5   3   0      174.84      175.38      4.61 o 
   6   3   0       82.86       79.65      4.32 o 
   7   3   0       14.22       12.29      3.21 o 
   8   3   0       10.34       10.57      3.75 o 
   9   3   0       25.86       12.03      6.68 o 
   0   4   0       49.44       38.11      1.89 o 
   1   4   0      151.89      143.35      2.54 o 
   2   4   0     1336.73     1295.54     11.94 o 
   3   4   0       92.11       86.71      2.54 o 
   4   4   0      411.37      395.53      6.51 o 
   5   4   0      194.58      189.43      5.88 o 
   6   4   0       60.57       46.87      3.86 o 
   7   4   0       89.64       80.60      4.85 o 
   8   4   0        1.99        4.25      2.51 o 
   9   4   0        5.78        3.34      3.78 o 
   1   5   0      836.75      854.59      8.96 o 
   2   5   0        0.20        0.00      0.67 o 
   3   5   0      264.04      275.50      4.54 o 
   4   5   0      414.21      407.00      8.42 o 
   5   5   0       65.21       65.08      4.31 o 
   6   5   0       30.65       24.90      3.66 o 
   7   5   0       10.14       11.14      3.09 o 
   8   5   0        1.45        0.24      2.51 o 
   9   5   0        0.78        1.53      3.34 o 
   0   6   0       43.57       59.56      2.84 o 
   1   6   0       19.19       14.27      1.79 o 
   2   6   0     1322.51     1380.34     13.73 o 
   3   6   0       68.36       78.18      2.78 o 
   4   6   0        2.78        3.12      1.54 o 
   5   6   0       42.28       48.01      5.33 o 
   6   6   0        3.79        2.67      1.95 o 
   7   6   0        0.07        2.23      2.32 o 
   8   6   0        0.23        0.57      3.21 o 
   9   6   0        5.48       -0.19      6.02 o 
   1   7   0        0.13       -0.67      0.77 o 
   2   7   0        1.31        2.67      0.89 o 
   3   7   0        0.83        2.01      1.42 o 
   4   7   0      602.22      633.62     11.76 o 
   5   7   0        0.99        0.45      1.54 o 
   6   7   0       36.02       33.13      3.86 o 
   7   7   0        2.14        2.43      2.51 o 
   8   7   0        9.03        6.54      4.18 o 
   9   7   0        1.16        1.34      3.78 o 
   0   8   0       27.11       20.95      2.22 o 
   1   8   0       80.16       80.78      4.66 o 
   2   8   0       84.79       87.06      3.28 o 
   3   8   0        0.00       -1.00      1.09 o 
   4   8   0       10.62       13.89      2.32 o 
   5   8   0       89.57       95.43      8.07 o 
   6   8   0      135.97      137.46      6.40 o 
   7   8   0        1.73        0.45      2.67 o 
   8   8   0        0.58       -4.81      3.21 o 
   1   9   0      130.74      137.84      3.81 o 
   2   9   0       99.38       94.94      4.07 o 
   3   9   0      150.24      151.66      7.04 o 
   4   9   0      259.51      243.57     10.70 o 
   5   9   0       14.40        9.09      3.53 o 
   6   9   0       19.63       18.50      3.83 o 
   7   9   0       15.54       16.04      6.68 o 
   8   9   0        1.41        1.34      5.35 o 
   0  10   0       54.69       48.95      4.18 o 
   1  10   0       92.61       86.74      3.63 o 
   2  10   0      100.26      101.24      4.63 o 
   3  10   0      340.09      339.46     11.37 o 
   4  10   0      243.11      259.98      8.65 o 
   5  10   0      355.07      368.99     12.18 o 
   6  10   0        3.82        4.01      5.35 o 
   7  10   0        3.56       -1.34      5.35 o 
   8  10   0        0.63        2.38      4.18 o 
   1  11   0      238.49      252.77      7.43 o 
   2  11   0      412.11      444.53     12.29 o 
   3  11   0      559.68      580.30     12.03 o 
   4  11   0        0.90       -0.89      2.32 o 
   5  11   0        0.24        0.00      2.32 o 
   6  11   0        2.50        5.73      3.21 o 
   7  11   0        0.68        4.68      3.78 o 
   0  12   0     1692.32     1731.13     27.37 o 
   1  12   0       85.02       95.21      9.84 o 
   2  12   0        6.40        7.13      2.32 o 
   3  12   0       56.59       54.38      4.94 o 
   4  12   0       53.38       62.97      5.10 o 
   5  12   0        0.30       -1.34      2.84 o 
   6  12   0        0.00        0.84      4.68 o 
   7  12   0        8.37        6.02      4.73 o 
   1  13   0        0.54        1.34      2.32 o 
   2  13   0       32.23       26.45      3.54 o 
   3  13   0        5.16        0.45      2.32 o 
   4  13   0        4.10        2.86      3.34 o 
   5  13   0       35.63       28.14      5.67 o 
   6  13   0       31.87       31.40      6.09 o 
   0  14   0        1.52        9.36      5.35 o 
   1  14   0        3.34        6.02      2.84 o 
   2  14   0        5.20        7.22      2.75 o 
   3  14   0       20.29       22.35      3.86 o 
   4  14   0        2.52        6.68      3.78 o 
   5  14   0        1.60        0.84      4.68 o 
   1  15   0        1.05        4.68      3.78 o 
   2  15   0       18.66       26.22      4.07 o 
   3  15   0       18.08       17.38      4.73 o 
   4  15   0        3.39       -1.34      3.78 o 
   0  16   0        0.14        5.35      5.35 o 
   1  16   0       51.22       60.17     11.36 o 
   2  16   0       11.35       15.37      4.73 o 
   3  16   0        4.97        5.05      4.18 o 
 -10   1   1        0.03        1.34      5.35 o 
  -9   1   1        0.02        1.53      3.34 o 
  -8   1   1        0.91       -1.15      2.25 o 
  -7   1   1       15.22       17.07      2.27 o 
  -6   1   1       66.59       62.20      4.45 o 
  -5   1   1      103.05       97.37      3.09 o 
  -4   1   1      162.19      145.27      3.31 o 
  -3   1   1      614.23      644.70      6.92 o 
  -2   1   1     6394.80     6112.44     40.62 o 
  -1   1   1      589.54      590.88      6.56 o 
   0   1   1     2283.94     2163.95     22.69 o 
   1   1   1       87.94       74.62      1.71 o 
   2   1   1     3957.68     3840.99     26.25 o 
   3   1   1       20.01       22.17      1.39 o 
   4   1   1     2327.46     2291.10     18.60 o 
   5   1   1      329.40      334.31      5.72 o 
   6   1   1       48.52       45.63      2.58 o 
   7   1   1       10.69       10.27      2.01 o 
   8   1   1        5.57        4.97      3.21 o 
   9   1   1        8.31       14.71      6.68 o 
  -9   2   1       13.08       10.70      5.35 o 
  -8   2   1       95.58       82.88      7.35 o 
  -7   2   1       12.40       11.42      2.51 o 
  -6   2   1       10.81       10.85      1.57 o 
  -5   2   1      105.57       99.34      4.10 o 
  -4   2   1      106.85       89.74      2.70 o 
  -3   2   1       23.46       20.97      1.74 o 
  -2   2   1       97.47       89.13      3.47 o 
  -1   2   1       60.84       71.78      1.75 o 
   0   2   1     9518.46     9023.23     63.84 o 
   1   2   1      464.84      478.41      5.88 o 
   2   2   1     7616.94     7417.12     55.06 o 
   3   2   1      212.84      215.54      3.53 o 
   4   2   1      208.00      205.16      3.83 o 
   5   2   1        0.92       -0.38      0.81 o 
   6   2   1        6.66        6.83      1.75 o 
   7   2   1        0.89        1.34      1.71 o 
   8   2   1        0.19       -0.38      1.95 o 
   9   2   1        1.22        4.01      5.35 o 
  -9   3   1        0.47        2.01      3.31 o 
  -8   3   1        5.94        4.62      3.61 o 
  -7   3   1       74.44       72.01      6.35 o 
  -6   3   1        7.22        3.51      1.77 o 
  -5   3   1        9.30        7.91      1.44 o 
  -4   3   1      297.22      300.57      7.53 o 
  -3   3   1      319.79      296.26      5.94 o 
  -2   3   1      177.82      177.76      3.13 o 
  -1   3   1       76.37       82.41      2.01 o 
   0   3   1        1.63        1.29      0.77 o 
   1   3   1       50.06       46.89      1.54 o 
   2   3   1        9.40       16.93      2.73 o 
   3   3   1       92.13       90.71      2.22 o 
   4   3   1      180.74      196.64      4.29 o 
   5   3   1       23.45       24.09      2.32 o 
   6   3   1       78.34       73.97      4.32 o 
   7   3   1        0.19       -1.87      2.67 o 
   8   3   1        1.45       -2.67      3.34 o 
   9   3   1       17.52       13.37      6.68 o 
  -9   4   1        0.43        7.58      3.09 o 
  -8   4   1       24.52       23.45      3.86 o 
  -7   4   1       95.16      109.04      5.80 o 
  -6   4   1      273.09      278.23      7.95 o 
  -5   4   1      356.06      359.30      6.90 o 
  -4   4   1      179.17      179.66      8.25 o 
  -3   4   1       15.46       16.79      2.32 o 
  -2   4   1      611.90      562.54      6.78 o 
  -1   4   1       15.27       19.19      1.54 o 
   0   4   1     2863.91     2696.19     21.38 o 
   1   4   1       50.01       49.87      1.75 o 
   2   4   1     1330.76     1234.43     19.39 o 
   3   4   1        8.74       12.49      1.87 o 
   4   4   1      210.44      199.98      4.15 o 
   5   4   1        0.33        1.34      1.54 o 
   6   4   1        9.22        8.02      2.32 o 
   7   4   1       84.18       85.31      6.24 o 
   8   4   1       52.67       44.51      5.14 o 
   9   4   1       12.88        4.01      5.35 o 
  -9   5   1        1.28        0.53      2.75 o 
  -8   5   1        0.39       -1.78      2.32 o 
  -7   5   1        0.06       -0.57      2.07 o 
  -6   5   1      114.29      116.38      5.63 o 
  -5   5   1        8.46        7.70      3.08 o 
  -4   5   1      811.66      862.52     13.45 o 
  -3   5   1     1402.68     1432.54     14.40 o 
  -2   5   1      414.16      412.21      6.10 o 
  -1   5   1       27.62       25.09      2.32 o 
   0   5   1      235.02      238.50      5.55 o 
   1   5   1       55.60       55.53      1.93 o 
   2   5   1      189.09      198.30      4.02 o 
   3   5   1        0.00       -0.27      0.89 o 
   4   5   1      147.55      141.96      4.50 o 
   5   5   1      200.03      185.63      5.88 o 
   6   5   1      136.78      140.53      5.88 o 
   7   5   1        5.53        6.20      2.51 o 
   8   5   1       14.58       18.05      4.73 o 
   9   5   1        0.00       -2.67      5.35 o 
  -9   6   1        0.56        0.38      3.21 o 
  -8   6   1        3.53        8.02      3.09 o 
  -7   6   1       16.18       12.03      3.09 o 
  -6   6   1       24.05       21.95      3.09 o 
  -5   6   1        4.26        3.68      1.71 o 
  -4   6   1      184.32      193.98      5.88 o 
  -3   6   1      140.16      140.91      3.50 o 
  -2   6   1     4878.32     5092.74     40.06 o 
  -1   6   1      359.42      375.72      5.99 o 
   0   6   1      368.09      409.85      6.66 o 
   1   6   1       10.13       10.01      1.35 o 
   2   6   1       41.52       52.50      1.92 o 
   3   6   1      239.35      255.55      7.39 o 
   4   6   1     1129.49     1140.88     15.86 o 
   5   6   1        2.91        4.90      1.54 o 
   6   6   1       41.82       49.22      5.30 o 
   7   6   1        0.01        1.15      3.21 o 
   8   6   1        2.78       -5.35      4.01 o 
   9   6   1        0.00        6.68      6.68 o 
  -9   7   1        0.00        0.00      3.78 o 
  -8   7   1       27.44       31.14      4.32 o 
  -7   7   1        1.89        2.94      3.09 o 
  -6   7   1        4.74        0.45      2.32 o 
  -5   7   1       19.58       19.14      5.14 o 
  -4   7   1       65.68       76.65      4.07 o 
  -3   7   1        8.79        7.17      1.44 o 
  -2   7   1     1052.16     1124.79     12.23 o 
  -1   7   1      332.56      317.48      5.43 o 
   0   7   1        2.00       -0.33      0.67 o 
   1   7   1        0.01        0.00      0.67 o 
   2   7   1       82.00       75.80      2.54 o 
   3   7   1       77.15       74.51      3.86 o 
   4   7   1      343.84      344.60     15.37 o 
   5   7   1       10.04        8.02      2.84 o 
   6   7   1       53.28       49.72      5.14 o 
   7   7   1       18.04       16.04      6.68 o 
   8   7   1        2.58       -1.34      5.35 o 
   9   7   1        1.70       -1.34      3.78 o 
  -8   8   1        6.42        9.21      4.18 o 
  -7   8   1        1.57       -0.97      2.51 o 
  -6   8   1      102.44      111.01     10.70 o 
  -5   8   1       70.99       61.24      4.63 o 
  -4   8   1        6.72        9.36      2.32 o 
  -3   8   1       47.17       47.32      4.54 o 
  -2   8   1      100.67      115.43      3.81 o 
  -1   8   1       44.40       37.01      2.62 o 
   0   8   1       14.25       16.15      1.57 o 
   1   8   1      761.94      754.08     12.16 o 
   2   8   1       32.66       29.02      2.32 o 
   3   8   1        1.72        0.89      1.54 o 
   4   8   1       34.88       31.95      4.06 o 
   5   8   1        2.42       -0.80      2.22 o 
   6   8   1        6.62        5.35      4.01 o 
   7   8   1       33.27       30.75      8.02 o 
   8   8   1       31.10       35.01      6.09 o 
  -8   9   1        0.00        0.00      3.78 o 
  -7   9   1        1.56       -2.19      2.51 o 
  -6   9   1        4.85       -1.13      2.79 o 
  -5   9   1       66.74       70.18      5.10 o 
  -4   9   1       39.18       38.58      3.54 o 
  -3   9   1       73.04       80.88      7.41 o 
  -2   9   1      258.26      281.02      6.86 o 
  -1   9   1       25.05       23.33      2.12 o 
   0   9   1        6.53        5.76      1.66 o 
   1   9   1        2.92        2.14      1.20 o 
   2   9   1        7.55       13.06      2.32 o 
   3   9   1       26.00       31.69      3.09 o 
   4   9   1      162.66      165.92      6.08 o 
   5   9   1       42.85       56.26     16.71 o 
   6   9   1       27.79       20.74      4.73 o 
   7   9   1       39.44       53.43     10.03 o 
   8   9   1        0.10       -4.01      5.35 o 
  -8  10   1        1.59       -2.67      6.68 o 
  -7  10   1        7.41        4.68      3.78 o 
  -6  10   1        0.20       -0.97      2.51 o 
  -5  10   1       20.38       21.42      3.54 o 
  -4  10   1       72.40       79.83      5.10 o 
  -3  10   1      903.06      848.81     31.42 o 
  -2  10   1        7.35        7.83      1.95 o 
  -1  10   1      317.66      301.24      6.32 o 
   0  10   1       68.69       60.69      2.95 o 
   1  10   1      239.66      257.47     11.79 o 
   2  10   1       14.92       10.03      3.31 o 
   3  10   1       79.42       73.91      4.32 o 
   4  10   1        6.82        9.24      2.51 o 
   5  10   1      435.07      449.04     14.09 o 
   6  10   1       49.31       53.61      6.62 o 
   7  10   1       21.01       21.13      5.14 o 
   8  10   1        7.04        9.36      4.73 o 
  -7  11   1        1.60        4.01      6.68 o 
  -6  11   1        0.46        0.67      3.78 o 
  -5  11   1       10.34       12.03      4.18 o 
  -4  11   1      136.15      130.83      7.99 o 
  -3  11   1      112.48      110.32      7.08 o 
  -2  11   1      726.80      719.44     15.58 o 
  -1  11   1     1225.26     1252.86     19.88 o 
   0  11   1      320.07      335.72      7.00 o 
   1  11   1        4.25        3.44      2.03 o 
   2  11   1      164.36      169.21      6.40 o 
   3  11   1      649.28      655.04     13.08 o 
   4  11   1      353.57      352.74     12.70 o 
   5  11   1       52.68       62.90     10.70 o 
   6  11   1       44.58       42.02      6.09 o 
   7  11   1        1.07       10.70      4.73 o 
  -7  12   1        2.59        4.68      4.73 o 
  -6  12   1        1.50        0.00      5.35 o 
  -5  12   1       14.24        8.91      3.09 o 
  -4  12   1       12.59        9.36      2.84 o 
  -3  12   1       32.97       38.23      3.86 o 
  -2  12   1      192.16      189.51      7.18 o 
  -1  12   1        2.65        0.38      1.95 o 
   0  12   1      296.45      327.78     12.66 o 
   1  12   1     1407.88     1389.71     20.04 o 
   2  12   1       64.60       61.05      4.32 o 
   3  12   1        7.97        8.91      3.09 o 
   4  12   1       88.03       88.43      7.04 o 
   5  12   1        5.47        6.68      3.78 o 
   6  12   1        3.96        2.67      3.78 o 
   7  12   1        2.51        1.49      4.18 o 
  -6  13   1       63.72       64.76     12.70 o 
  -5  13   1        3.36        6.68      3.78 o 
  -4  13   1       14.96       13.88      3.54 o 
  -3  13   1        1.00        2.23      2.32 o 
  -2  13   1       16.13       17.18      3.09 o 
  -1  13   1       26.21       26.46      3.54 o 
   0  13   1        5.59       14.71      3.78 o 
   1  13   1        2.72        4.01      2.32 o 
   2  13   1        5.16        4.46      2.73 o 
   3  13   1       28.15       28.21      4.73 o 
   4  13   1       21.09       14.71      4.18 o 
   5  13   1        0.16        4.68      3.78 o 
   6  13   1        7.98        8.02      4.73 o 
  -5  14   1        1.09       -0.38      3.21 o 
  -4  14   1       43.14       42.49      4.85 o 
  -3  14   1        7.75        8.47      3.09 o 
  -2  14   1       21.14       27.48      4.07 o 
  -1  14   1        8.92        8.79      4.01 o 
   0  14   1        7.70       12.25      5.35 o 
   1  14   1       31.63       39.99      4.07 o 
   2  14   1       17.02       17.74      3.29 o 
   3  14   1        0.14        0.95      3.21 o 
   4  14   1       21.77       25.40      5.14 o 
   5  14   1        0.86       -3.44      3.21 o 
  -4  15   1        0.23        0.00      3.78 o 
  -3  15   1       22.58       31.84      4.32 o 
  -2  15   1       38.18       48.22      6.62 o 
  -1  15   1       21.84       24.14      4.73 o 
   0  15   1       31.75       33.56      6.68 o 
   1  15   1        0.35       -2.67      2.84 o 
   2  15   1       32.77       38.68      5.67 o 
   3  15   1       22.31       30.45      5.67 o 
   4  15   1        8.65       10.84      4.68 o 
  -3  16   1        3.37        8.47      4.18 o 
  -2  16   1        9.39       10.70      4.73 o 
  -1  16   1       12.59       17.38      4.73 o 
   0  16   1       30.64       40.05      8.69 o 
   1  16   1        6.38       10.70      6.68 o 
   2  16   1       31.93       52.14      9.36 o 
   3  16   1       17.23       10.70      5.35 o 
   0  17   1       13.29       20.72      5.67 o 
 -10   0   2        0.11       -1.34      5.35 o 
  -9   0   2        0.14        4.01      5.35 o 
  -8   0   2        2.78        3.21      2.22 o 
  -7   0   2        0.00        0.00      2.22 o 
  -6   0   2      144.65      149.93      7.04 o 
  -5   0   2      120.03      136.58      6.09 o 
  -4   0   2       65.75       52.14      3.78 o 
  -3   0   2     1046.20     1061.47     30.75 o 
  -2   0   2     5897.81     5428.70     57.64 o 
  -1   0   2     2635.31     2621.73     28.36 o 
   0   0   2       96.28       87.62      2.01 o 
   1   0   2        0.09        0.00      1.34 o 
   2   0   2   127308.56   133057.95   1387.64 o 
   3   0   2      123.28      132.36      6.68 o 
   4   0   2        3.65        4.42      5.35 o 
   5   0   2      361.54      393.13     11.36 o 
   6   0   2        9.25       12.61      2.22 o 
   7   0   2        5.35        7.64      3.21 o 
   8   0   2        1.14        4.01      4.01 o 
 -10   1   2        0.43        2.67      5.35 o 
  -9   1   2        0.03        0.00      2.84 o 
  -8   1   2        2.02       -0.89      2.32 o 
  -7   1   2       11.44       13.26      2.27 o 
  -6   1   2       69.13       63.82      3.95 o 
  -5   1   2       68.00       71.27      2.70 o 
  -4   1   2      547.15      558.78      6.95 o 
  -3   1   2      145.11      150.64      2.92 o 
  -2   1   2        9.25        9.57      1.16 o 
  -1   1   2      259.78      241.36      3.34 o 
   0   1   2    10781.37     9932.14     81.30 o 
   1   1   2      443.28      442.57      5.63 o 
   2   1   2      120.28      134.00      2.54 o 
   3   1   2      111.00      120.95      3.54 o 
   4   1   2     5615.13     5327.36     37.81 o 
   5   1   2      158.99      166.08      3.91 o 
   6   1   2        3.88        2.67      1.93 o 
   7   1   2        1.26        0.67      1.57 o 
   8   1   2        2.80       -1.34      4.01 o 
  -9   2   2        0.54       -1.60      2.22 o 
  -8   2   2        3.96        4.01      4.01 o 
  -7   2   2       99.12      101.34      5.21 o 
  -6   2   2      372.96      381.82      7.84 o 
  -5   2   2       29.45       30.23      1.97 o 
  -4   2   2       53.82       50.21      2.27 o 
  -3   2   2        1.62       -0.67      0.77 o 
  -2   2   2     3237.32     3019.96     28.04 o 
  -1   2   2      375.65      378.45      4.68 o 
   0   2   2      993.29      981.26      9.76 o 
   1   2   2      786.46      738.20      8.73 o 
   2   2   2        1.80        3.74      1.01 o 
   3   2   2       94.16       89.21      4.18 o 
   4   2   2      498.41      500.71      6.47 o 
   5   2   2       54.75       54.20      2.38 o 
   6   2   2      615.18      618.79     10.15 o 
   7   2   2        2.55        3.07      1.93 o 
   8   2   2        4.12        5.35      5.35 o 
   9   2   2       15.54        6.68      5.35 o 
  -9   3   2       37.03       39.45      5.51 o 
  -8   3   2       44.21       43.76      4.32 o 
  -7   3   2       52.42       49.80      4.32 o 
  -6   3   2       31.26       35.03      2.54 o 
  -5   3   2       20.39       18.45      1.83 o 
  -4   3   2      513.23      517.23      7.98 o 
  -3   3   2      939.55      962.99     10.82 o 
  -2   3   2      750.03      721.79      8.13 o 
  -1   3   2      516.32      503.41      6.02 o 
   0   3   2      504.36      491.38      5.28 o 
   1   3   2      143.37      150.55      2.89 o 
   2   3   2      286.62      276.07      7.40 o 
   3   3   2        9.42        8.91      1.01 o 
   4   3   2      206.69      206.52      4.25 o 
   5   3   2       49.76       55.07      3.54 o 
   6   3   2       11.12       13.01      2.92 o 
   7   3   2       15.35       11.48      5.35 o 
   8   3   2        1.98        6.68      5.35 o 
   9   3   2        7.69       -2.67      4.01 o 
  -9   4   2       31.50       32.58      4.63 o 
  -8   4   2       23.78       31.97      4.07 o 
  -7   4   2       10.51       10.16      2.75 o 
  -6   4   2        0.07        0.50      1.71 o 
  -5   4   2      279.52      284.91      7.10 o 
  -4   4   2      109.41      114.40      3.81 o 
  -3   4   2      337.23      335.54      5.83 o 
  -2   4   2     2075.20     2104.49     18.51 o 
  -1   4   2      223.99      223.48      3.81 o 
   0   4   2     2173.14     2111.16     18.14 o 
   1   4   2      156.71      140.64      3.54 o 
   2   4   2       55.62       54.45      1.95 o 
   3   4   2        3.52        1.87      0.89 o 
   4   4   2       70.88       62.02      5.35 o 
   5   4   2       15.90       15.96      2.50 o 
   6   4   2        3.91        2.10      1.95 o 
   7   4   2       41.66       35.22      4.73 o 
   8   4   2       29.08       22.73      6.68 o 
   9   4   2       18.02       13.37      6.68 o 
  -9   5   2        1.30        0.13      2.75 o 
  -8   5   2        0.13       -0.45      2.32 o 
  -7   5   2        7.35       11.55      3.29 o 
  -6   5   2       11.66       11.41      3.95 o 
  -5   5   2      111.63      108.75      3.93 o 
  -4   5   2       45.54       43.32      2.45 o 
  -3   5   2      472.43      518.39      7.61 o 
  -2   5   2     2075.05     2220.39     20.65 o 
  -1   5   2     1194.28     1236.93     12.19 o 
   0   5   2        0.02       -1.00      0.67 o 
   1   5   2      722.10      723.64      9.43 o 
   2   5   2      571.55      599.75      8.65 o 
   3   5   2      285.59      296.90      6.30 o 
   4   5   2        0.05       -2.21      1.47 o 
   5   5   2        9.99        9.57      4.01 o 
   6   5   2       48.24       41.44      6.68 o 
   7   5   2        2.48       -1.34      4.01 o 
   8   5   2        3.73        2.86      3.34 o 
   9   5   2        0.14        2.23      4.18 o 
  -9   6   2        3.62        6.02      3.29 o 
  -8   6   2       24.45       27.24      5.55 o 
  -7   6   2       54.26       63.39      5.01 o 
  -6   6   2        6.86       10.99      3.71 o 
  -5   6   2        4.94        8.47      2.32 o 
  -4   6   2        1.95        1.60      1.35 o 
  -3   6   2      111.81      112.94      3.63 o 
  -2   6   2        1.47        1.34      0.74 o 
  -1   6   2      304.35      351.13      5.65 o 
   0   6   2     1387.20     1521.06     14.31 o 
   1   6   2       12.49        9.07      1.16 o 
   2   6   2        3.08        4.55      2.08 o 
   3   6   2       22.55       25.30      2.54 o 
   4   6   2      399.71      417.11      8.42 o 
   5   6   2       19.04       20.97      2.75 o 
   6   6   2        0.05       -1.34      3.34 o 
   7   6   2        8.13       19.45      4.73 o 
   8   6   2        2.37       -1.34      4.68 o 
   9   6   2        0.43        1.04      4.18 o 
  -9   7   2        9.49       10.25      3.86 o 
  -8   7   2       13.94       19.45      3.86 o 
  -7   7   2       20.99       23.93      5.70 o 
  -6   7   2      137.63      144.26      6.40 o 
  -5   7   2       80.82       85.15      4.85 o 
  -4   7   2       72.13       67.63      9.32 o 
  -3   7   2        6.10        6.32      1.44 o 
  -2   7   2     1185.99     1263.60     13.66 o 
  -1   7   2        0.41        1.53      0.74 o 
   0   7   2       21.59       22.31      1.74 o 
   1   7   2        7.02        6.47      1.01 o 
   2   7   2       28.55       26.28      2.32 o 
   3   7   2        5.00        4.01      1.54 o 
   4   7   2        7.10        4.35      1.71 o 
   5   7   2        1.42        8.02      2.84 o 
   6   7   2      171.05      168.41     18.05 o 
   7   7   2        0.72       -0.67      3.34 o 
   8   7   2        6.14        1.34      3.78 o 
  -8   8   2      112.44      132.76     10.49 o 
  -7   8   2        4.07        0.73      3.29 o 
  -6   8   2        1.38        1.78      2.32 o 
  -5   8   2        0.84       -2.01      1.71 o 
  -4   8   2       95.09      100.37      7.54 o 
  -3   8   2       24.91       26.60      2.45 o 
  -2   8   2       99.81      114.22      5.57 o 
  -1   8   2        0.04        0.38      0.74 o 
   0   8   2      109.35       97.26      3.86 o 
   1   8   2      146.62      144.02      3.50 o 
   2   8   2       17.09       20.55      3.03 o 
   3   8   2       26.89       31.88      3.09 o 
   4   8   2       29.53       34.02      3.09 o 
   5   8   2        0.09       -1.60      2.22 o 
   6   8   2        0.37       -1.34      4.01 o 
   7   8   2       58.34       74.66      8.02 o 
   8   8   2       72.59       73.94      7.99 o 
  -8   9   2        0.30        0.95      3.29 o 
  -7   9   2        3.00        5.09      2.89 o 
  -6   9   2        3.60        3.07      2.75 o 
  -5   9   2        5.13       -1.15      1.95 o 
  -4   9   2       30.74       27.02      3.22 o 
  -3   9   2        3.56        4.01      2.32 o 
  -2   9   2      190.06      180.93      5.98 o 
  -1   9   2      139.50      138.36      4.15 o 
   0   9   2      214.90      195.82      6.95 o 
   1   9   2       36.18       38.99      3.09 o 
   2   9   2        1.81        1.78      1.54 o 
   3   9   2       90.74      102.43      4.32 o 
   4   9   2       12.69        8.02      2.84 o 
   5   9   2       65.67       71.60     11.36 o 
   6   9   2      110.78      113.46      7.99 o 
   7   9   2       19.99       15.37      4.73 o 
   8   9   2        7.47        3.57      4.18 o 
  -8  10   2        0.30       -2.01      3.78 o 
  -7  10   2       20.95       30.94      5.63 o 
  -6  10   2        3.22        1.70      2.51 o 
  -5  10   2        4.01       -0.97      2.61 o 
  -4  10   2       36.57       37.16      3.86 o 
  -3  10   2      584.10      579.90     14.18 o 
  -2  10   2      265.20      265.50      6.10 o 
  -1  10   2      380.78      355.61      7.00 o 
   0  10   2      171.72      186.65      4.82 o 
   1  10   2       96.41       93.80      8.46 o 
   2  10   2       28.99       29.80      2.93 o 
   3  10   2       46.97       50.02      3.86 o 
   4  10   2       24.29       22.73      4.18 o 
   5  10   2      147.67      168.90     15.37 o 
   6  10   2       97.08      103.57     16.04 o 
   7  10   2      110.64      104.07      8.94 o 
  -7  11   2        0.00       -2.25      2.89 o 
  -6  11   2        0.02       -1.60      2.75 o 
  -5  11   2       22.63       24.21      3.86 o 
  -4  11   2        4.87        2.55      2.51 o 
  -3  11   2        0.23       -2.92      1.95 o 
  -2  11   2       20.27       16.29      6.68 o 
  -1  11   2     1072.72     1095.13     13.99 o 
   0  11   2      229.71      275.97     10.58 o 
   1  11   2      249.23      264.98      7.64 o 
   2  11   2        4.19        0.33      1.71 o 
   3  11   2       95.67       90.25      6.62 o 
   4  11   2      259.99      265.28     10.84 o 
   5  11   2      153.21      148.40      8.94 o 
   6  11   2        0.04       -0.67      3.78 o 
   7  11   2        0.11       -1.34      3.78 o 
  -7  12   2        0.01       -6.68      5.35 o 
  -6  12   2        1.02       -0.80      2.75 o 
  -5  12   2        6.03        1.34      3.78 o 
  -4  12   2        0.98        1.34      3.21 o 
  -3  12   2        0.37        0.00      2.84 o 
  -2  12   2      159.44      153.63      5.88 o 
  -1  12   2      135.03      130.26      5.63 o 
   0  12   2        3.57        1.34      2.32 o 
   1  12   2      246.30      270.42      7.95 o 
   2  12   2     1120.23     1093.92     17.16 o 
   3  12   2        1.07        0.67      2.84 o 
   4  12   2       11.07       -3.12      9.36 o 
   5  12   2        5.45        5.35      4.68 o 
   6  12   2        7.92        9.95      6.68 o 
  -6  13   2        9.97       12.64      8.02 o 
  -5  13   2       27.07       19.69      5.14 o 
  -4  13   2      105.84       87.54      5.88 o 
  -3  13   2       77.01       81.43      8.79 o 
  -2  13   2       39.33       33.34      3.54 o 
  -1  13   2       10.55        9.36      4.68 o 
   0  13   2       17.40       12.83      2.75 o 
   1  13   2       52.78       53.33      4.07 o 
   2  13   2        4.79        0.67      2.84 o 
   3  13   2       33.66       44.16      5.67 o 
   4  13   2       36.28       34.81      5.67 o 
   5  13   2        4.88        6.68      3.78 o 
   6  13   2        0.53        0.67      3.78 o 
  -5  14   2        0.89        3.81      3.54 o 
  -4  14   2        4.27        5.83      5.47 o 
  -3  14   2       11.65        6.68      3.09 o 
  -2  14   2        5.26        1.72      3.21 o 
  -1  14   2       10.54       15.37      4.73 o 
   0  14   2        0.23        4.01      4.68 o 
   1  14   2        3.60        0.89      2.32 o 
   2  14   2        0.22       -2.01      2.84 o 
   3  14   2       27.86       33.09      7.35 o 
   4  14   2        6.91        7.19      6.02 o 
   5  14   2       19.92       21.04      6.02 o 
  -4  15   2        0.28       -2.27      2.75 o 
  -3  15   2        0.00        0.40      2.75 o 
  -2  15   2        2.55        1.15      3.21 o 
  -1  15   2       34.69       38.24      7.35 o 
   0  15   2       36.95       46.96     13.37 o 
   1  15   2        0.59       -1.34      2.84 o 
   2  15   2        5.13        8.69      3.78 o 
   3  15   2        1.35        4.68      3.78 o 
   4  15   2        2.83        4.90      4.18 o 
  -3  16   2        1.55       -3.63      3.21 o 
  -2  16   2        2.78        5.35      3.78 o 
  -1  16   2        1.41        7.58      4.18 o 
   0  16   2       12.12       16.04      6.68 o 
   1  16   2       36.35       45.46      9.36 o 
   2  16   2        0.75        7.35      3.78 o 
   3  16   2       34.51       32.04      7.35 o 
  -9   1   3        1.25        3.06      3.21 o 
  -8   1   3        1.82        4.01      2.01 o 
  -7   1   3        3.53        0.13      1.57 o 
  -6   1   3       25.52       28.05      2.51 o 
  -5   1   3        0.16        0.80      1.01 o 
  -4   1   3      510.20      528.48      6.99 o 
  -3   1   3      606.37      553.84      7.67 o 
  -2   1   3      163.54      148.15      3.86 o 
  -1   1   3      123.68      147.04      5.35 o 
   0   1   3     3780.46     3611.15     31.81 o 
   1   1   3      770.78      782.98      7.80 o 
   2   1   3      332.00      334.59      3.99 o 
   3   1   3       91.61       84.70      2.15 o 
   4   1   3     1292.61     1266.69     11.95 o 
   5   1   3        0.33       -0.22      0.95 o 
   6   1   3      543.86      519.15      8.93 o 
   7   1   3       60.10       64.69      8.69 o 
   8   1   3        4.54        4.01      3.78 o 
  -9   2   3        0.94        2.19      2.51 o 
  -8   2   3        1.24        1.72      3.21 o 
  -7   2   3       26.40       35.32      3.54 o 
  -6   2   3      432.95      443.33      9.97 o 
  -5   2   3      132.07      135.30      5.10 o 
  -4   2   3      223.17      216.44      5.88 o 
  -3   2   3      651.16      634.82      8.88 o 
  -2   2   3      829.57      761.54      8.69 o 
  -1   2   3      255.82      249.03      4.63 o 
   0   2   3       27.18       25.95      1.54 o 
   1   2   3        0.10        1.00      0.67 o 
   2   2   3     2109.28     2075.27     21.90 o 
   3   2   3       49.31       50.09      1.68 o 
   4   2   3     1532.45     1488.35     17.08 o 
   5   2   3      106.82      106.31      3.63 o 
   6   2   3      145.17      141.29      4.74 o 
   7   2   3        2.72        4.01      2.52 o 
   8   2   3       27.69       13.37      5.35 o 
  -9   3   3       51.27       64.32     11.70 o 
  -8   3   3       18.18       14.69      3.29 o 
  -7   3   3       23.03       20.59      4.28 o 
  -6   3   3       23.73       21.30      2.45 o 
  -5   3   3      181.05      182.50      4.98 o 
  -4   3   3        2.49        6.35      1.34 o 
  -3   3   3      227.81      238.37      5.33 o 
  -2   3   3      486.37      547.18      7.17 o 
  -1   3   3      752.13      706.03      7.84 o 
   0   3   3     1825.92     1846.42     15.51 o 
   1   3   3        6.32        9.00      0.89 o 
   2   3   3        5.05        4.72      0.96 o 
   3   3   3       68.21       70.16      1.81 o 
   4   3   3       44.35       39.61      2.36 o 
   5   3   3       10.71        8.47      2.10 o 
   6   3   3      187.66      184.82      7.80 o 
   7   3   3        0.33       -1.15      1.95 o 
   8   3   3       15.94       12.03      5.35 o 
  -9   4   3       41.57       43.40      5.10 o 
  -8   4   3        3.12        3.65      2.51 o 
  -7   4   3        6.88        7.75      3.53 o 
  -6   4   3       43.21       49.09      3.28 o 
  -5   4   3      383.66      367.35      7.31 o 
  -4   4   3      808.20      855.12     12.69 o 
  -3   4   3      888.81      914.01     10.82 o 
  -2   4   3      336.20      367.66      5.83 o 
  -1   4   3       23.75       23.50      1.74 o 
   0   4   3      578.05      503.61      6.95 o 
   1   4   3        1.62        4.55      1.51 o 
   2   4   3     1609.72     1530.47     16.09 o 
   3   4   3       51.14       48.55      2.75 o 
   4   4   3      264.05      260.59      5.60 o 
   5   4   3        0.48        2.34      1.34 o 
   6   4   3       19.69       16.37      3.39 o 
   7   4   3        2.78        4.01      2.32 o 
   8   4   3        2.74       -2.86      3.21 o 
  -9   5   3        3.88        3.12      3.09 o 
  -8   5   3        0.92       -2.48      1.95 o 
  -7   5   3        7.28        6.02      2.75 o 
  -6   5   3       14.87       14.29      4.31 o 
  -5   5   3       10.20        8.15      1.75 o 
  -4   5   3      278.38      263.71      6.18 o 
  -3   5   3        1.20        2.67      1.01 o 
  -2   5   3     2079.35     2289.09     20.55 o 
  -1   5   3     3320.31     3419.89     27.72 o 
   0   5   3      343.58      358.69      5.68 o 
   1   5   3       66.19       60.18      2.51 o 
   2   5   3      167.78      178.64      4.85 o 
   3   5   3       90.50       91.01      3.54 o 
   4   5   3       65.57       80.83      3.54 o 
   5   5   3        0.05       -1.34      1.89 o 
   6   5   3       24.82       18.72      3.78 o 
   7   5   3       24.29       24.36      4.73 o 
   8   5   3       17.50        6.02      3.78 o 
   9   5   3        1.40        8.02      5.35 o 
  -9   6   3        0.03       -2.67      2.75 o 
  -8   6   3       14.20        8.50      3.29 o 
  -7   6   3       10.79        6.55      2.87 o 
  -6   6   3       67.80       71.01      4.85 o 
  -5   6   3      116.17      114.31      4.20 o 
  -4   6   3      219.05      197.69      5.28 o 
  -3   6   3       13.99       14.75      1.75 o 
  -2   6   3      454.55      473.89      7.17 o 
  -1   6   3      318.79      326.83      5.49 o 
   0   6   3     7069.56     7497.14     55.96 o 
   1   6   3        6.53       12.80      1.96 o 
   2   6   3      377.71      428.24      7.26 o 
   3   6   3       37.13       38.10      2.99 o 
   4   6   3        0.02        1.34      1.89 o 
   5   6   3       28.09       33.18      4.18 o 
   6   6   3      141.62      143.89      9.36 o 
   7   6   3        2.57       -0.67      2.84 o 
   8   6   3        5.03        3.34      3.78 o 
  -9   7   3        1.13       -1.93      2.89 o 
  -8   7   3        0.30        0.53      2.75 o 
  -7   7   3        0.11        1.46      2.51 o 
  -6   7   3      184.19      194.26     10.81 o 
  -5   7   3       61.80       63.44      4.63 o 
  -4   7   3       33.60       32.68      2.45 o 
  -3   7   3        0.80       -0.45      0.85 o 
  -2   7   3        8.31       13.72      2.80 o 
  -1   7   3        0.07        0.76      0.74 o 
   0   7   3     1150.31     1274.61     12.97 o 
   1   7   3      308.49      286.39      6.08 o 
   2   7   3       61.36       72.18      3.54 o 
   3   7   3        0.10        0.89      1.54 o 
   4   7   3       22.09       21.47      3.78 o 
   5   7   3        7.95        6.68      2.84 o 
   6   7   3       72.40       70.35      6.62 o 
   7   7   3        5.53        4.01      4.01 o 
   8   7   3       14.66       14.04      4.73 o 
  -8   8   3      217.75      252.11      9.95 o 
  -7   8   3        3.89        4.46      3.09 o 
  -6   8   3        9.38        9.65      3.29 o 
  -5   8   3        0.69       -1.34      1.95 o 
  -4   8   3      279.06      289.72      8.21 o 
  -3   8   3       31.74       31.71      2.45 o 
  -2   8   3        7.97        5.23      1.44 o 
  -1   8   3       43.20       43.59      2.45 o 
   0   8   3       33.78       41.43      3.09 o 
   1   8   3       47.11       44.95      4.29 o 
   2   8   3       13.94       16.80      3.64 o 
   3   8   3      123.46      121.59      6.09 o 
   4   8   3        3.85        6.02      3.34 o 
   5   8   3        3.69       -0.27      2.22 o 
   6   8   3        4.53        2.01      3.34 o 
   7   8   3        1.40        5.35      3.78 o 
   8   8   3        3.07        8.69      4.73 o 
  -8   9   3        2.06        4.46      3.86 o 
  -7   9   3       35.99       33.75      6.70 o 
  -6   9   3       12.10       13.68      3.71 o 
  -5   9   3        1.96        1.46      2.51 o 
  -4   9   3       36.73       37.23      7.51 o 
  -3   9   3       48.69       40.76      3.13 o 
  -2   9   3       23.45       28.38      2.27 o 
  -1   9   3       35.14       37.65      3.47 o 
   0   9   3      169.90      180.62      5.63 o 
   1   9   3        3.31        5.01      1.71 o 
   2   9   3        0.01        0.00      1.54 o 
   3   9   3        5.58        2.67      2.22 o 
   4   9   3        2.38        5.35      2.84 o 
   5   9   3       10.54        4.68      2.84 o 
   6   9   3       58.50       58.53      6.62 o 
   7   9   3        9.84        9.80      4.18 o 
   8   9   3       10.56       10.33      5.14 o 
  -8  10   3        8.14        8.40      3.89 o 
  -7  10   3       37.68       48.71      6.44 o 
  -6  10   3        3.11        3.57      3.09 o 
  -5  10   3       35.86       30.65      4.70 o 
  -4  10   3       51.94       46.74      4.32 o 
  -3  10   3       10.61       10.56      2.75 o 
  -2  10   3       22.99       21.43      2.27 o 
  -1  10   3      648.22      661.81      9.99 o 
   0  10   3       37.21       33.09      3.55 o 
   1  10   3      228.98      220.21      9.23 o 
   2  10   3      125.38      113.89      6.09 o 
   3  10   3       54.52       55.11      4.73 o 
   4  10   3        1.36        0.67      2.84 o 
   5  10   3        0.28       -2.67      2.84 o 
   6  10   3        7.12        9.36      3.78 o 
   7  10   3      105.61      130.38      9.45 o 
  -7  11   3        4.81        1.15      4.05 o 
  -6  11   3        5.09        2.33      2.89 o 
  -5  11   3        2.29       -0.49      2.51 o 
  -4  11   3        0.05        0.45      2.94 o 
  -3  11   3       48.97       50.20      4.24 o 
  -2  11   3      202.97      171.47      6.66 o 
  -1  11   3       90.76      100.65      5.10 o 
   0  11   3      666.52      644.87     14.61 o 
   1  11   3      937.48      964.45     34.16 o 
   2  11   3      253.47      271.79      9.89 o 
   3  11   3       19.47       20.09      5.35 o 
   4  11   3       32.60       32.49      5.14 o 
   5  11   3      168.46      174.50      9.31 o 
   6  11   3       82.60       87.27      7.99 o 
   7  11   3       10.74        9.06      4.18 o 
  -7  12   3        0.05       -3.44      4.28 o 
  -6  12   3        4.70        6.27      3.54 o 
  -5  12   3        1.79        0.00      2.51 o 
  -4  12   3        2.36       -0.97      2.51 o 
  -3  12   3       59.72       61.33      5.40 o 
  -2  12   3       52.97       42.58      5.14 o 
  -1  12   3       57.81       55.35      4.22 o 
   0  12   3      143.05      139.46      5.88 o 
   1  12   3       11.89        7.07      3.21 o 
   2  12   3      296.71      332.53     11.79 o 
   3  12   3      663.56      672.23     20.72 o 
   4  12   3        0.61       -2.29      6.68 o 
   5  12   3        1.83       -0.76      5.35 o 
   6  12   3       16.91       18.47      5.14 o 
  -6  13   3        4.71        4.94      3.54 o 
  -5  13   3        0.00        0.00      3.09 o 
  -4  13   3      137.43      114.21      8.51 o 
  -3  13   3       17.57       17.82      4.68 o 
  -2  13   3       15.86       12.80      3.29 o 
  -1  13   3        1.35        4.01      3.21 o 
   0  13   3        4.52        1.78      2.32 o 
   1  13   3       18.71       13.37      3.78 o 
   2  13   3       15.54       24.18      4.73 o 
   3  13   3        8.61       10.70      3.78 o 
   4  13   3       26.98       29.23      5.14 o 
   5  13   3       18.84       11.36      4.73 o 
   6  13   3       16.01       18.96      5.14 o 
  -5  14   3       18.11       35.54      6.62 o 
  -4  14   3       19.13       19.89      3.86 o 
  -3  14   3        0.32        2.81      2.87 o 
  -2  14   3       59.24       58.19     12.03 o 
  -1  14   3       12.88        8.69      3.78 o 
   0  14   3        5.37       10.03      3.44 o 
   1  14   3       37.95       39.52      7.35 o 
   2  14   3        0.06       -4.25      2.84 o 
   3  14   3        3.15        9.36      3.78 o 
   4  14   3        9.45       10.70      4.18 o 
   5  14   3        3.02       12.03      4.73 o 
  -4  15   3        6.90       18.00      4.07 o 
  -3  15   3       19.88       26.22      5.67 o 
  -2  15   3        0.63        5.35      3.78 o 
  -1  15   3       39.08       50.66      6.68 o 
   0  15   3       45.47       46.79      9.36 o 
   1  15   3        5.07        1.15      6.02 o 
   2  15   3       12.28       21.36      8.69 o 
   3  15   3        2.53        5.50      4.18 o 
   4  15   3       18.32       24.37      5.67 o 
  -3  16   3       67.43      106.05     22.06 o 
  -2  16   3        9.25       16.04      4.73 o 
  -1  16   3        0.01        6.68      6.68 o 
   0  16   3       11.74       16.04      6.68 o 
   1  16   3        7.59        5.35      5.35 o 
   2  16   3        9.12        7.13      4.18 o 
  -9   0   4        0.57       -2.67      2.84 o 
  -8   0   4        0.09        0.67      2.84 o 
  -7   0   4       38.71       45.82      6.02 o 
  -6   0   4       40.07       44.88      4.73 o 
  -5   0   4       22.77       21.00      4.01 o 
  -4   0   4      590.00      617.80     13.23 o 
  -3   0   4     1680.51     1804.91     24.58 o 
  -2   0   4        0.37        1.34      0.95 o 
  -1   0   4     3125.70     3168.41     40.31 o 
   0   0   4     7574.27     7120.92     61.14 o 
   1   0   4      591.34      587.02      7.41 o 
   2   0   4      109.73      115.84      3.21 o 
   3   0   4       14.87       17.38      1.89 o 
   4   0   4    14263.10    13939.87    230.62 o 
   5   0   4       26.44       29.29      2.86 o 
   6   0   4        8.30        4.01      5.35 o 
   7   0   4       48.57       58.83      9.36 o 
   8   0   4        3.19        1.34      6.68 o 
  -9   1   4        0.38        0.76      4.01 o 
  -8   1   4        5.30        5.97      2.12 o 
  -7   1   4        3.66        6.51      2.12 o 
  -6   1   4        2.04        1.34      1.34 o 
  -5   1   4        5.07        6.02      1.34 o 
  -4   1   4      376.23      385.17      7.00 o 
  -3   1   4      281.53      299.81      6.22 o 
  -2   1   4     2288.43     2307.98     20.05 o 
  -1   1   4      156.47      167.14      3.13 o 
   0   1   4        3.75        5.28      0.60 o 
   1   1   4       11.62       10.32      1.54 o 
   2   1   4      363.85      374.42      4.36 o 
   3   1   4       70.55       74.87      2.15 o 
   4   1   4       75.04       88.97      2.92 o 
   5   1   4        9.16        9.23      1.57 o 
   6   1   4     1080.15     1027.33     16.24 o 
   7   1   4       31.34       33.42      8.02 o 
   8   1   4        2.86       -2.67      3.78 o 
  -9   2   4        1.41        3.28      4.58 o 
  -8   2   4        0.07        0.45      2.32 o 
  -7   2   4        3.27        4.20      1.95 o 
  -6   2   4       32.26       33.34      3.29 o 
  -5   2   4      536.81      544.05      9.01 o 
  -4   2   4      529.48      553.68      8.69 o 
  -3   2   4       32.71       36.26      3.47 o 
  -2   2   4       73.09       68.84      2.45 o 
  -1   2   4       30.64       33.05      1.44 o 
   0   2   4      608.90      584.72      6.26 o 
   1   2   4        6.13        7.45      0.80 o 
   2   2   4       15.78       13.93      1.01 o 
   3   2   4       70.26       67.49      2.15 o 
   4   2   4        0.40       -0.38      1.78 o 
   5   2   4        0.00        1.34      1.54 o 
   6   2   4       60.21       63.77      4.50 o 
   7   2   4        5.51        4.01      3.21 o 
   8   2   4      128.23      149.74     13.37 o 
  -9   3   4      242.18      275.49     10.03 o 
  -8   3   4        2.48        0.45      2.32 o 
  -7   3   4       80.94       78.91      4.48 o 
  -6   3   4      102.04      103.75      5.98 o 
  -5   3   4       66.16       63.70      4.38 o 
  -4   3   4       72.11       64.37      2.95 o 
  -3   3   4       19.30       18.88      1.75 o 
  -2   3   4      699.02      690.28      8.69 o 
  -1   3   4     1168.04     1216.52     11.85 o 
   0   3   4     1104.05     1096.57     10.45 o 
   1   3   4      217.10      222.23      6.69 o 
   2   3   4       68.91       73.57      3.29 o 
   3   3   4       56.73       57.18      1.64 o 
   4   3   4      196.41      182.93      4.31 o 
   5   3   4        3.20        2.67      1.54 o 
   6   3   4       48.29       41.41      5.67 o 
   7   3   4       10.72        7.41      2.51 o 
   8   3   4       13.28       12.03      6.68 o 
  -9   4   4        0.01        2.96      3.29 o 
  -8   4   4       13.71       13.37      3.29 o 
  -7   4   4      248.02      258.87      8.73 o 
  -6   4   4      104.73      105.10      4.61 o 
  -5   4   4        0.10        0.31      0.96 o 
  -4   4   4        0.10       -0.57      0.74 o 
  -3   4   4      508.05      529.20     14.15 o 
  -2   4   4       81.77      111.69      5.42 o 
  -1   4   4       42.30       40.61      2.01 o 
   0   4   4     1518.40     1527.80     23.35 o 
   1   4   4      170.20      167.00      2.72 o 
   2   4   4      453.72      435.71      6.12 o 
   3   4   4       28.40       25.38      3.16 o 
   4   4   4       35.14       35.28      3.09 o 
   5   4   4        1.40        2.17      1.77 o 
   6   4   4        6.13        3.57      2.32 o 
   7   4   4        0.63        1.78      2.32 o 
  -9   5   4        4.84       11.56      4.07 o 
  -8   5   4       10.87        8.02      3.09 o 
  -7   5   4        8.68       11.94      3.44 o 
  -6   5   4        4.50        7.04      2.12 o 
  -5   5   4       53.68       55.34      3.24 o 
  -4   5   4       68.21       66.33      3.24 o 
  -3   5   4      280.73      256.76      5.49 o 
  -2   5   4       12.42       19.24      2.51 o 
  -1   5   4     1081.29     1181.57     12.35 o 
   0   5   4     2451.26     2630.56     22.18 o 
   1   5   4      799.11      778.92     11.96 o 
   2   5   4        6.71        8.06      1.58 o 
   3   5   4      152.80      158.17      8.02 o 
   4   5   4      349.19      353.24      9.89 o 
   5   5   4       59.15       64.97      5.35 o 
   6   5   4        2.01        4.01      2.84 o 
   7   5   4        0.01        0.38      3.21 o 
   8   5   4        9.18        4.01      3.78 o 
  -9   6   4        0.30        2.01      2.75 o 
  -8   6   4       10.91        6.68      3.29 o 
  -7   6   4       12.35       17.61      3.84 o 
  -6   6   4      101.51      123.21      6.08 o 
  -5   6   4      190.83      192.48      5.58 o 
  -4   6   4       39.42       35.09      2.65 o 
  -3   6   4        2.20        4.50      2.32 o 
  -2   6   4      139.10      146.27      4.01 o 
  -1   6   4      133.20      149.47      4.44 o 
   0   6   4       12.91       16.85      1.44 o 
   1   6   4      493.72      532.79      6.81 o 
   2   6   4      375.42      428.21      7.46 o 
   3   6   4        3.67        3.34      1.89 o 
   4   6   4        3.84        6.15      2.22 o 
   5   6   4        4.62        9.93      3.21 o 
   6   6   4       53.84       61.49      9.36 o 
   7   6   4        4.18        3.06      3.21 o 
   8   6   4        0.01       -0.57      4.01 o 
  -9   7   4        9.18        6.40      3.70 o 
  -8   7   4       40.70       56.18      9.46 o 
  -7   7   4       21.12       24.70      3.86 o 
  -6   7   4       60.43       60.42      9.51 o 
  -5   7   4      110.10      117.93      5.88 o 
  -4   7   4      671.13      674.91     10.82 o 
  -3   7   4      270.45      265.71      5.83 o 
  -2   7   4       65.73       71.24      3.86 o 
  -1   7   4       26.72       25.81      2.12 o 
   0   7   4      635.21      688.33      8.73 o 
   1   7   4       20.94       23.30      1.57 o 
   2   7   4        9.93       10.30      2.67 o 
   3   7   4        0.49       -1.34      1.89 o 
   4   7   4       18.90       24.14      3.78 o 
   5   7   4        1.67       -1.34      2.67 o 
   6   7   4        0.32       -2.01      2.84 o 
   7   7   4        0.46       -0.38      3.21 o 
   8   7   4       35.25       35.90      9.36 o 
  -8   8   4       76.64       74.26      6.40 o 
  -7   8   4      100.02      100.52      6.58 o 
  -6   8   4      393.09      422.61     18.56 o 
  -5   8   4        3.17        2.67      2.32 o 
  -4   8   4        1.14       -2.36      1.57 o 
  -3   8   4        5.36        4.62      1.44 o 
  -2   8   4       12.93       20.38      2.12 o 
  -1   8   4        9.76        8.36      1.44 o 
   0   8   4      157.32      176.89      5.60 o 
   1   8   4        2.26        0.33      1.09 o 
   2   8   4       70.29       71.53      4.73 o 
   3   8   4      105.24      111.11      6.09 o 
   4   8   4        1.56        0.27      2.22 o 
   5   8   4        6.85       11.36      3.78 o 
   6   8   4        2.70        1.91      3.21 o 
   7   8   4        0.02        4.01      5.35 o 
   8   8   4        1.71        5.35      4.73 o 
  -8   9   4       78.54       70.52      6.66 o 
  -7   9   4      159.31      159.62      8.21 o 
  -6   9   4        4.15        0.67      3.62 o 
  -5   9   4        2.03       -0.57      1.95 o 
  -4   9   4       13.81       17.62      6.04 o 
  -3   9   4        1.48       -0.36      1.44 o 
  -2   9   4       51.76       52.70      3.13 o 
  -1   9   4       33.66       36.64      2.89 o 
   0   9   4       36.40       34.67      2.89 o 
   1   9   4       80.15       82.50      7.02 o 
   2   9   4       71.64       69.65      5.14 o 
   3   9   4        3.68        2.01      1.89 o 
   4   9   4        0.23        5.35      2.84 o 
   5   9   4       11.75       26.94      6.68 o 
   6   9   4        0.78       -3.63      3.21 o 
   7   9   4       12.36       14.71      4.73 o 
  -7  10   4        3.76        1.24      3.29 o 
  -6  10   4        1.95       -3.04      2.51 o 
  -5  10   4       92.65       79.72      5.40 o 
  -4  10   4        4.56        1.95      2.67 o 
  -3  10   4        0.23       -1.58      1.44 o 
  -2  10   4       78.95       71.71      3.91 o 
  -1  10   4      371.68      356.70      7.31 o 
   0  10   4       92.54      103.88      4.85 o 
   1  10   4      188.74      187.02      7.99 o 
   2  10   4      108.12      102.08      6.09 o 
   3  10   4       55.60       62.57     12.03 o 
   4  10   4        5.34        3.34      4.68 o 
   5  10   4       10.14        5.35      3.78 o 
   6  10   4        3.69        7.28      6.68 o 
   7  10   4       37.64       42.78      6.62 o 
  -7  11   4        0.01        0.00      3.54 o 
  -6  11   4        0.19       -2.67      2.75 o 
  -5  11   4        2.97        3.27      3.92 o 
  -4  11   4        0.71       -2.92      1.95 o 
  -3  11   4      109.22      100.76      5.63 o 
  -2  11   4       10.53        8.73      2.12 o 
  -1  11   4        1.73        0.17      2.56 o 
   0  11   4       29.03       26.97      3.29 o 
   1  11   4      794.35      764.17     21.39 o 
   2  11   4       49.54       49.50      5.67 o 
   3  11   4      162.58      174.83     14.71 o 
   4  11   4        0.90        1.34      2.84 o 
   5  11   4       12.91       14.04      4.73 o 
   6  11   4       70.54       78.89      9.36 o 
  -6  12   4        2.79       -2.23      3.09 o 
  -5  12   4        0.42       -1.58      2.51 o 
  -4  12   4        0.98       -1.23      2.05 o 
  -3  12   4        0.30       -0.38      1.95 o 
  -2  12   4        1.64        3.34      2.18 o 
  -1  12   4        5.62        7.17      2.51 o 
   0  12   4      210.95      205.46      8.94 o 
   1  12   4      107.31      103.82      7.04 o 
   2  12   4        4.28        3.34      2.84 o 
   3  12   4      208.00      203.94      9.45 o 
   4  12   4      363.18      368.38     13.68 o 
   5  12   4        6.30       13.52      4.68 o 
   6  12   4        8.61        7.72      4.18 o 
  -6  13   4        0.03       -2.55      3.06 o 
  -5  13   4        0.85        2.10      2.89 o 
  -4  13   4       15.17       11.93      3.54 o 
  -3  13   4       50.35       37.66      4.07 o 
  -2  13   4      177.77      147.26      8.51 o 
  -1  13   4       69.86       70.74      4.85 o 
   0  13   4       50.84       50.94      5.67 o 
   1  13   4        9.61       15.09      7.35 o 
   2  13   4        1.95        4.01      2.84 o 
   3  13   4       50.92       43.23      6.09 o 
   4  13   4        3.00        6.68      3.78 o 
   5  13   4       43.63       51.37      6.62 o 
  -5  14   4        6.95        7.78     10.03 o 
  -4  14   4       40.06       38.90      6.68 o 
  -3  14   4        1.03        2.67      3.78 o 
  -2  14   4        3.85        4.68      3.78 o 
  -1  14   4       22.48       16.04      6.68 o 
   0  14   4        5.24        8.02      3.78 o 
   1  14   4        1.82       -1.53      6.02 o 
   2  14   4        8.30        4.39      3.21 o 
   3  14   4        7.74       12.63      4.18 o 
   4  14   4        0.26        4.01      3.78 o 
  -4  15   4       22.69       27.99      4.50 o 
  -3  15   4        0.02       -0.67      3.78 o 
  -2  15   4        3.27        1.34      5.35 o 
  -1  15   4        1.55        8.02      5.35 o 
   0  15   4        0.00        8.02      5.35 o 
   1  15   4       15.69        9.51      4.68 o 
   2  15   4       19.79       18.29      7.35 o 
   3  15   4        0.07       -2.01      3.34 o 
  -2  16   4        3.65        2.67      5.35 o 
  -1  16   4        0.64        5.35      6.68 o 
   0  16   4        0.13       -6.02      4.01 o 
   1  16   4        0.22        1.49      4.68 o 
   2  16   4        2.29        2.01      3.78 o 
  -9   1   5       98.49      105.49      8.94 o 
  -8   1   5        0.30        0.89      2.32 o 
  -7   1   5       12.94        8.26      2.51 o 
  -6   1   5       24.35       23.33      2.89 o 
  -5   1   5       16.64       18.55      2.32 o 
  -4   1   5       57.16       66.24      8.02 o 
  -3   1   5       20.93       22.73      2.51 o 
  -2   1   5     1038.89     1045.27     11.68 o 
  -1   1   5      572.34      522.39      6.78 o 
   0   1   5       86.88       87.11      2.09 o 
   1   1   5        0.09        0.33      0.67 o 
   2   1   5      392.86      435.13      5.09 o 
   3   1   5      129.31      139.21      2.97 o 
   4   1   5       70.08       86.85      5.40 o 
   5   1   5       10.38        9.73      3.69 o 
   6   1   5      230.09      208.56     14.71 o 
   7   1   5        0.07       -2.01      3.78 o 
   8   1   5      102.66       97.99      8.94 o 
   9   1   5        6.37        0.00      8.02 o 
  -9   2   5       56.56       51.41      5.40 o 
  -8   2   5       21.32       23.17      3.24 o 
  -7   2   5        4.60        1.78      1.75 o 
  -6   2   5        8.48        7.02      2.01 o 
  -5   2   5       58.24       59.20      3.34 o 
  -4   2   5      998.47     1076.43     13.34 o 
  -3   2   5      568.87      617.38      8.84 o 
  -2   2   5      692.68      717.81      9.01 o 
  -1   2   5      818.76      842.52      9.32 o 
   0   2   5      559.60      504.31      7.43 o 
   1   2   5      201.05      201.76      3.86 o 
   2   2   5       34.19       34.63      1.75 o 
   3   2   5        1.45        0.22      1.35 o 
   4   2   5      195.99      202.21     12.05 o 
   5   2   5        0.89        0.84      1.77 o 
   6   2   5      180.64      175.14      7.67 o 
   7   2   5       26.19       20.05      6.68 o 
   8   2   5       56.91       74.96      8.51 o 
   9   2   5        1.35       -4.01      8.02 o 
  -9   3   5      203.32      236.29     11.34 o 
  -8   3   5       56.85       55.36      6.75 o 
  -7   3   5      277.49      283.06      9.65 o 
  -6   3   5        5.27        7.35      2.01 o 
  -5   3   5      136.76      142.50      5.79 o 
  -4   3   5       52.64       51.95      4.44 o 
  -3   3   5      162.86      166.08      5.21 o 
  -2   3   5        2.92        1.72      1.35 o 
  -1   3   5      399.76      391.76      7.72 o 
   0   3   5      323.58      352.67      5.00 o 
   1   3   5      168.38      158.69      3.70 o 
   2   3   5      710.02      722.40      8.78 o 
   3   3   5        4.37        2.67      1.54 o 
   4   3   5        4.21        1.78      1.54 o 
   5   3   5        6.14        7.64      1.95 o 
   6   3   5       36.87       29.99      3.70 o 
   7   3   5        0.08       -2.67      5.35 o 
   8   3   5       57.13       46.79      9.36 o 
   9   3   5        0.13       -9.36      8.02 o 
  -9   4   5       29.86       34.36      5.10 o 
  -8   4   5        0.45        3.34      2.75 o 
  -7   4   5      199.95      211.67      6.63 o 
  -6   4   5       42.74       46.34      5.98 o 
  -5   4   5       82.06       74.95      4.44 o 
  -4   4   5       21.65       23.36      2.12 o 
  -3   4   5      597.67      601.79      8.84 o 
  -2   4   5      852.67      875.64     10.70 o 
  -1   4   5      702.78      709.57      8.80 o 
   0   4   5       54.51       57.48      2.27 o 
   1   4   5        2.89        1.87      0.89 o 
   2   4   5      160.75      149.39      5.75 o 
   3   4   5        8.17        8.16      1.54 o 
   4   4   5      339.35      349.65      8.14 o 
   5   4   5       15.28       20.96      3.09 o 
   6   4   5       35.63       42.92      4.07 o 
   7   4   5        0.29       -3.06      3.21 o 
   8   4   5        0.00       -2.67      6.68 o 
  -9   5   5        6.77        5.16      4.05 o 
  -8   5   5        6.91        7.16      3.29 o 
  -7   5   5       58.46       68.18      5.40 o 
  -6   5   5        0.33        0.80      2.51 o 
  -5   5   5       44.01       38.63      4.44 o 
  -4   5   5      135.38      136.72      4.48 o 
  -3   5   5      148.58      145.77      4.15 o 
  -2   5   5       78.49       79.09      3.67 o 
  -1   5   5        0.76        3.92      1.93 o 
   0   5   5     1085.42     1182.12     12.07 o 
   1   5   5     1623.18     1632.33     19.12 o 
   2   5   5      113.80      129.31     14.04 o 
   3   5   5       11.21        7.35      1.89 o 
   4   5   5       97.13      102.80      7.35 o 
   5   5   5       16.49       14.10      4.01 o 
   6   5   5       15.68       12.70      3.78 o 
   7   5   5        0.44       -1.34      2.84 o 
  -9   6   5        0.25        0.00      3.09 o 
  -8   6   5        3.24       -0.40      2.75 o 
  -7   6   5        2.58        1.94      2.51 o 
  -6   6   5       35.09       35.62      3.86 o 
  -5   6   5      126.32      108.70      5.02 o 
  -4   6   5      384.79      382.73      7.84 o 
  -3   6   5      199.27      187.77      5.15 o 
  -2   6   5      809.43      786.96     10.52 o 
  -1   6   5        0.20        0.67      0.85 o 
   0   6   5      274.12      287.03      5.22 o 
   1   6   5      133.40      127.60      3.15 o 
   2   6   5     2947.64     2893.69     68.85 o 
   3   6   5       54.48       52.16      6.02 o 
   4   6   5      168.12      158.50      6.62 o 
   5   6   5       22.15       16.10      3.78 o 
   6   6   5        0.05       -1.34      2.84 o 
   7   6   5        1.85       -3.06      3.21 o 
   8   6   5       11.47        8.02      6.68 o 
  -8   7   5        0.04        0.89      3.09 o 
  -7   7   5        1.73        2.81      2.75 o 
  -6   7   5        0.00        0.97      2.51 o 
  -5   7   5        1.97        2.38      1.75 o 
  -4   7   5      763.40      720.29     11.49 o 
  -3   7   5      129.32      129.53      4.48 o 
  -2   7   5      129.24      125.52      4.15 o 
  -1   7   5       43.70       45.99      2.45 o 
   0   7   5        2.36        2.45      0.85 o 
   1   7   5       13.24       20.41      2.84 o 
   2   7   5      372.01      398.69     10.70 o 
   3   7   5       61.93       57.46      6.02 o 
   4   7   5       57.96       55.68      4.73 o 
   5   7   5        0.13       -0.80      2.22 o 
   6   7   5        0.03       -2.94      2.22 o 
   7   7   5        0.73       -0.95      3.21 o 
   8   7   5       12.00       16.71      4.73 o 
  -8   8   5        1.21        2.16      3.54 o 
  -7   8   5      128.54      143.64     14.36 o 
  -6   8   5      733.06      771.86     15.94 o 
  -5   8   5       28.21       29.87      3.86 o 
  -4   8   5        1.80        0.19      1.48 o 
  -3   8   5       18.70       18.80      2.45 o 
  -2   8   5      407.92      413.36      7.50 o 
  -1   8   5        8.53        3.40      2.70 o 
   0   8   5        3.35        1.83      3.09 o 
   1   8   5        3.37        0.67      1.89 o 
   2   8   5        0.22       -2.84      1.89 o 
   3   8   5       24.94       28.44      4.18 o 
   4   8   5       25.75       28.21      4.68 o 
   5   8   5        1.38        0.45      4.68 o 
   6   8   5        0.06       -0.19      3.21 o 
   7   8   5        2.10       -2.67      8.02 o 
  -8   9   5      113.29      114.21      7.95 o 
  -7   9   5        5.12        8.31      3.85 o 
  -6   9   5        3.54        2.67      3.09 o 
  -5   9   5      107.86      102.74      6.66 o 
  -4   9   5       59.58       63.42      7.33 o 
  -3   9   5       30.66       29.67      2.95 o 
  -2   9   5       78.55       74.15      3.48 o 
  -1   9   5       12.94       14.84      2.74 o 
   0   9   5        1.15        0.00      1.89 o 
   1   9   5        3.25        1.07      2.22 o 
   2   9   5       36.90       31.77      3.78 o 
   3   9   5        1.59        3.34      2.84 o 
   4   9   5        7.41        6.02      2.84 o 
   5   9   5        0.83        3.82      3.21 o 
   6   9   5        0.06        0.00      3.21 o 
   7   9   5        1.33       -0.67      3.78 o 
  -7  10   5        5.96        4.42      3.54 o 
  -6  10   5        1.88        0.94      2.75 o 
  -5  10   5      133.34      124.55     15.18 o 
  -4  10   5        0.03        3.77      2.51 o 
  -3  10   5       68.86       48.13      5.60 o 
  -2  10   5      247.63      241.01      6.16 o 
  -1  10   5        7.55        4.71      2.12 o 
   0  10   5        0.09       -2.84      1.89 o 
   1  10   5      132.76      138.62      7.04 o 
   2  10   5       57.31       48.60      7.35 o 
   3  10   5       52.34       50.84      5.67 o 
   4  10   5       72.31       82.98      6.62 o 
   5  10   5        6.98        6.68      3.78 o 
   6  10   5        0.45        0.00      3.78 o 
   7  10   5        2.82       -1.34      6.68 o 
  -7  11   5        0.01        0.50      3.42 o 
  -6  11   5        0.41       -3.34      2.75 o 
  -5  11   5       16.80       11.93      3.54 o 
  -4  11   5        0.99        0.00      2.32 o 
  -3  11   5        3.05        0.82      3.66 o 
  -2  11   5        0.06       -0.85      1.44 o 
  -1  11   5       91.56       82.91      6.62 o 
   0  11   5      127.13       94.30     13.37 o 
   1  11   5       22.82       23.84      4.18 o 
   2  11   5      315.39      309.67     11.34 o 
   3  11   5      303.10      305.04     11.79 o 
   4  11   5      101.61      100.66      8.69 o 
   5  11   5       15.04        9.80      8.02 o 
   6  11   5        2.11        5.35      4.73 o 
  -6  12   5        0.13        2.20      3.29 o 
  -5  12   5        0.52       -2.01      2.75 o 
  -4  12   5       18.52       16.23      3.29 o 
  -3  12   5        5.39        7.17      2.51 o 
  -2  12   5        7.42        8.26      2.51 o 
  -1  12   5      118.31      109.90     12.70 o 
   0  12   5      108.15       81.02      8.02 o 
   1  12   5       43.93       42.35      8.69 o 
   2  12   5       46.56       50.36      5.67 o 
   3  12   5       31.68       29.41      4.73 o 
   4  12   5      136.09      132.96      8.94 o 
   5  12   5      191.96      195.04     10.40 o 
   6  12   5        8.35        9.36      4.73 o 
  -5  13   5       10.89       11.25      4.07 o 
  -4  13   5        6.05        2.87      3.42 o 
  -3  13   5        0.07        6.09      2.89 o 
  -2  13   5      133.00       97.60     10.70 o 
  -1  13   5       18.38       18.05      4.73 o 
   0  13   5       11.02       10.03      3.78 o 
   1  13   5        0.01       -2.67      4.01 o 
   2  13   5        0.07        2.10      4.01 o 
   3  13   5       10.96        9.51      4.68 o 
   4  13   5        5.39        1.72      3.21 o 
   5  13   5        2.96        5.35      3.78 o 
  -5  14   5        4.60       13.12      5.42 o 
  -4  14   5        7.57        1.81      3.29 o 
  -3  14   5       10.21       24.06      8.02 o 
  -2  14   5        7.89        6.68      5.35 o 
  -1  14   5        1.75        5.35      5.35 o 
   0  14   5       22.28       29.85      5.14 o 
   1  14   5        7.17        7.35      3.78 o 
   2  14   5        0.14        4.20      3.21 o 
   3  14   5       29.09       23.04      4.73 o 
   4  14   5        1.28        2.67      4.01 o 
  -3  15   5       30.73       65.51     10.70 o 
  -2  15   5       13.37       16.04      8.02 o 
  -1  15   5       18.12       24.06      8.02 o 
   0  15   5        0.16        0.67      3.78 o 
   1  15   5       13.57        9.80      8.02 o 
   2  15   5       12.92       16.04      4.73 o 
   3  15   5        0.05        4.68      3.78 o 
   0  16   5       20.54       33.42      8.02 o 
   1  16   5        2.62       -1.34      3.78 o 
  -9   0   6       25.53       26.74      6.68 o 
  -8   0   6        6.65        2.01      2.84 o 
  -7   0   6       32.88       29.96      4.73 o 
  -6   0   6        1.33        0.67      1.89 o 
  -5   0   6      219.05      214.68      8.51 o 
  -4   0   6      254.75      265.42      8.51 o 
  -3   0   6      154.90      114.98      8.02 o 
  -2   0   6     1060.85     1255.87     28.08 o 
  -1   0   6     3209.90     3500.45     50.34 o 
   0   0   6      197.47      199.04      4.50 o 
   1   0   6     1746.36     1734.67     18.23 o 
   2   0   6     2405.73     2342.36     24.06 o 
   3   0   6       48.90       40.86      3.21 o 
   4   0   6       55.25       53.44      4.45 o 
   5   0   6        0.34        5.35      4.01 o 
   6   0   6     1313.56     1294.15     38.77 o 
   7   0   6        5.55       14.71      6.68 o 
   8   0   6        2.68        0.00      8.02 o 
  -9   1   6        3.99        4.01      2.35 o 
  -8   1   6        9.56       10.84      2.80 o 
  -7   1   6        0.68        0.76      1.95 o 
  -6   1   6       40.72       40.32      3.86 o 
  -5   1   6       14.68       19.13      3.56 o 
  -4   1   6       16.85        8.43      1.34 o 
  -3   1   6        4.92        0.00      0.96 o 
  -2   1   6      590.34      632.58      7.88 o 
  -1   1   6      411.76      465.98      5.91 o 
   0   1   6     2159.59     2256.89     16.19 o 
   1   1   6       11.90       10.02      1.40 o 
   2   1   6        0.33        0.19      0.74 o 
   3   1   6       60.15       57.36      4.21 o 
   4   1   6        4.67        2.51      2.17 o 
   5   1   6        9.46        5.79      4.68 o 
   6   1   6       22.82        5.83      9.36 o 
   7   1   6        0.89        0.00      3.78 o 
   8   1   6      163.25      165.14     11.34 o 
  -9   2   6      173.55      170.89      8.49 o 
  -8   2   6       13.72       12.92      2.83 o 
  -7   2   6        0.05        0.74      1.75 o 
  -6   2   6        0.21       -1.22      1.58 o 
  -5   2   6       38.51       31.27      2.80 o 
  -4   2   6      124.48      137.41      5.40 o 
  -3   2   6     1213.97     1271.63     14.36 o 
  -2   2   6      177.68      227.72      4.01 o 
  -1   2   6      228.82      231.85      4.61 o 
   0   2   6        3.46        2.48      0.74 o 
   1   2   6       55.27       49.92      3.09 o 
   2   2   6        3.20        0.67      0.77 o 
   3   2   6        3.28        2.14      1.35 o 
   4   2   6        5.74        6.18      1.71 o 
   5   2   6        2.39        3.12      4.68 o 
   6   2   6        0.37       -6.68      5.35 o 
   7   2   6        0.84       -6.02      4.01 o 
   8   2   6        7.19        7.35      7.35 o 
  -9   3   6       16.24       25.10      4.80 o 
  -8   3   6        6.36       11.58      2.65 o 
  -7   3   6      901.79      927.70     14.98 o 
  -6   3   6        0.18        1.63      1.75 o 
  -5   3   6       66.12       65.59      5.21 o 
  -4   3   6      138.97      137.97      4.48 o 
  -3   3   6       69.65       69.84      3.13 o 
  -2   3   6       50.77       51.67      2.45 o 
  -1   3   6        6.99        5.57      1.35 o 
   0   3   6      111.68      104.87      4.90 o 
   1   3   6      268.84      274.73      5.63 o 
   2   3   6      235.01      222.65      4.70 o 
   3   3   6       18.97       23.30      2.51 o 
   4   3   6        0.00        0.84      1.71 o 
   5   3   6        5.22        2.10      1.95 o 
   6   3   6       61.16       47.73      5.44 o 
   7   3   6        0.25        2.67      6.68 o 
   8   3   6        8.57       -2.67      6.68 o 
  -9   4   6        0.14        0.94      2.75 o 
  -8   4   6        3.65        4.46      3.09 o 
  -7   4   6        2.01       -1.25      2.29 o 
  -6   4   6       76.46       80.64      4.68 o 
  -5   4   6     1178.86     1174.77     15.70 o 
  -4   4   6      222.86      233.67      6.02 o 
  -3   4   6       31.41       24.56      2.01 o 
  -2   4   6        6.44        9.16      1.34 o 
  -1   4   6      286.38      298.70      5.28 o 
   0   4   6       48.73       57.35      2.32 o 
   1   4   6        6.62        8.21      2.25 o 
   2   4   6      263.96      246.09     18.72 o 
   3   4   6       17.11       18.40      2.51 o 
   4   4   6       42.81       51.58      3.70 o 
   5   4   6        5.49        7.41      2.51 o 
   6   4   6        9.74        9.36      5.35 o 
   7   4   6        0.26       -1.72      3.21 o 
   8   4   6        8.38        6.68      8.02 o 
  -9   5   6        0.58       -0.61      3.06 o 
  -8   5   6       17.76       19.34      5.53 o 
  -7   5   6       15.20       12.22      3.29 o 
  -6   5   6       14.99       17.07      4.05 o 
  -5   5   6       59.96       58.71      6.34 o 
  -4   5   6       57.47       51.43      3.27 o 
  -3   5   6      262.84      261.15      6.02 o 
  -2   5   6      206.68      190.19      4.68 o 
  -1   5   6      102.72       96.39      3.51 o 
   0   5   6        7.68       10.10      1.93 o 
   1   5   6      706.38      728.57     11.36 o 
   2   5   6      739.18      725.74     18.05 o 
   3   5   6      126.38      106.29      5.67 o 
   4   5   6       12.36       10.03      2.84 o 
   5   5   6       17.29       10.89      3.21 o 
   6   5   6       80.78       79.80      6.09 o 
   7   5   6        9.84        1.34      5.35 o 
  -8   6   6        3.93        3.57      3.09 o 
  -7   6   6        0.27       -0.73      2.51 o 
  -6   6   6       32.32       35.73      3.67 o 
  -5   6   6       15.13       13.87      2.45 o 
  -4   6   6      187.82      181.86      5.65 o 
  -3   6   6      236.25      241.37      6.02 o 
  -2   6   6       89.00       76.39      3.48 o 
  -1   6   6        4.56        6.10      1.44 o 
   0   6   6      320.47      298.78      6.66 o 
   1   6   6       28.29       26.22      2.84 o 
   2   6   6       14.34        8.82      2.67 o 
   3   6   6      229.65      228.62      8.51 o 
   4   6   6       30.80       44.80      4.73 o 
   5   6   6        0.24        0.00      2.22 o 
   6   6   6        2.15        0.00      2.84 o 
   7   6   6        0.07       -5.35      5.35 o 
  -8   7   6        5.33       12.58      4.07 o 
  -7   7   6        9.39        4.61      3.92 o 
  -6   7   6       89.59       85.25     10.95 o 
  -5   7   6       29.36       31.30      3.34 o 
  -4   7   6      198.49      216.52      6.32 o 
  -3   7   6      296.79      297.49      9.26 o 
  -2   7   6     1102.66     1055.14     17.17 o 
  -1   7   6      145.68      139.46      4.06 o 
   0   7   6       54.90       52.98      3.54 o 
   1   7   6        4.60        5.62      2.22 o 
   2   7   6       68.41       66.87      4.73 o 
   3   7   6       42.52       48.17      4.73 o 
   4   7   6        0.28       -1.34      2.22 o 
   5   7   6        5.78        3.82      3.21 o 
   6   7   6        5.46        6.68      3.78 o 
   7   7   6        0.21       -2.67      5.35 o 
  -8   8   6        0.06       -2.77      3.29 o 
  -7   8   6        5.13        4.61      3.92 o 
  -6   8   6      204.67      207.29      9.47 o 
  -5   8   6      274.45      285.84      7.84 o 
  -4   8   6      788.22      795.81     13.80 o 
  -3   8   6        0.42        1.46      1.44 o 
  -2   8   6        0.56       -2.01      1.34 o 
  -1   8   6       32.63       30.41      2.27 o 
   0   8   6        0.87        0.00      1.89 o 
   1   8   6       39.95       49.58      7.35 o 
   2   8   6       49.39       63.65      6.68 o 
   3   8   6        0.65       -0.67      2.01 o 
   4   8   6       20.24       25.15      4.18 o 
   5   8   6       33.28       38.23      5.14 o 
   6   8   6        0.58        4.01      3.21 o 
   7   8   6        1.85        0.00      3.78 o 
  -7   9   6       56.86       56.01      5.63 o 
  -6   9   6      116.17      120.20      7.18 o 
  -5   9   6      301.51      263.44     11.34 o 
  -4   9   6        9.76        8.02      2.32 o 
  -3   9   6        8.10        5.88      2.12 o 
  -2   9   6       11.24       12.60      2.12 o 
  -1   9   6       24.38       23.34      2.75 o 
   0   9   6       81.61       84.51      6.09 o 
   1   9   6        5.33        1.60      2.22 o 
   2   9   6        5.26        2.67      2.84 o 
   3   9   6       33.21       35.74      4.73 o 
   4   9   6        1.20        7.35      2.84 o 
   5   9   6        0.03       -1.53      3.34 o 
   6   9   6        1.53        1.72      3.21 o 
   7   9   6        0.07        1.34      4.18 o 
  -7  10   6        0.00       -0.45      3.57 o 
  -6  10   6       40.51       34.67      4.85 o 
  -5  10   6       10.21       11.21      3.54 o 
  -4  10   6        3.40        3.65      2.51 o 
  -3  10   6      184.58      150.06      5.69 o 
  -2  10   6        0.22       -0.13      1.57 o 
  -1  10   6        0.47       -1.60      2.22 o 
   0  10   6       45.09       51.19      7.35 o 
   1  10   6       76.79       79.17      6.09 o 
   2  10   6        3.31        0.67      2.84 o 
   3  10   6       45.40       33.17     11.36 o 
   4  10   6       29.51       34.22      5.14 o 
   5  10   6       18.14       13.37      4.73 o 
   6  10   6        1.07       -1.91      3.21 o 
  -7  11   6        0.92       -1.24      4.70 o 
  -6  11   6        1.19        1.53      3.29 o 
  -5  11   6        0.28        0.00      2.75 o 
  -4  11   6        2.01       -1.70      2.51 o 
  -3  11   6        7.08        6.59      2.27 o 
  -2  11   6        0.12       -0.95      1.95 o 
  -1  11   6      140.03      123.76      7.56 o 
   0  11   6       29.72       33.42      4.73 o 
   1  11   6       17.23       21.77      6.68 o 
   2  11   6        6.05        3.34      2.84 o 
   3  11   6      253.29      244.04     10.40 o 
   4  11   6        3.16        9.36      5.35 o 
   5  11   6       64.36       61.50      6.62 o 
   6  11   6        0.00       -0.15      4.68 o 
  -6  12   6       17.12       11.09      4.07 o 
  -5  12   6        0.75       -1.20      3.12 o 
  -4  12   6        4.61        1.07      2.75 o 
  -3  12   6        0.79        1.58      2.58 o 
  -2  12   6        0.59       -0.19      3.21 o 
  -1  12   6        8.65       14.71      3.78 o 
   0  12   6        0.05        0.67      2.84 o 
   1  12   6        9.67       11.36      3.78 o 
   2  12   6      133.01      114.60      7.99 o 
   3  12   6       32.09       34.41      9.36 o 
   4  12   6        4.11        5.35      3.78 o 
   5  12   6       74.46       65.95      7.56 o 
  -5  13   6        0.08        0.38      3.29 o 
  -4  13   6        0.61        0.53      2.75 o 
  -3  13   6        0.00       -6.02      4.01 o 
  -2  13   6       19.12       18.72      4.73 o 
  -1  13   6       21.79       18.10      7.35 o 
   0  13   6      112.17       90.16     11.36 o 
   1  13   6       33.07       38.57      5.14 o 
   2  13   6       16.34       10.70      4.18 o 
   3  13   6        4.14        5.35      3.78 o 
   4  13   6        0.05        0.67      3.78 o 
  -4  14   6        0.55       -4.01      5.35 o 
  -3  14   6       15.23       14.71      8.02 o 
  -2  14   6       15.37       14.71      6.68 o 
  -1  14   6        2.43       15.37      4.73 o 
   0  14   6        1.22        0.00      2.84 o 
   1  14   6       10.65       10.03      3.78 o 
   2  14   6        3.57        4.68      3.78 o 
   3  14   6        0.03       -0.57      4.01 o 
  -3  15   6       48.62       76.21     12.03 o 
  -2  15   6       12.58       25.40      8.02 o 
  -1  15   6        0.92        4.01      5.35 o 
   0  15   6        4.21        8.91      4.18 o 
   1  15   6        0.57        0.38      6.68 o 
   2  15   6        2.08        9.36      4.73 o 
  -9   1   7        7.86       10.28      3.54 o 
  -8   1   7       17.10       18.58      3.24 o 
  -7   1   7      277.39      289.60      8.13 o 
  -6   1   7        0.12       -2.01      1.34 o 
  -5   1   7       32.34       29.91      2.80 o 
  -4   1   7       45.62       46.10      3.47 o 
  -3   1   7       25.66       24.57      2.51 o 
  -2   1   7        0.44        1.34      0.65 o 
  -1   1   7        2.48        1.67      0.90 o 
   0   1   7      394.18      415.33      5.07 o 
   1   1   7       55.19       47.12      3.78 o 
   2   1   7       41.33       43.33      2.35 o 
   3   1   7        0.22       -2.32      1.54 o 
   4   1   7       36.90       41.42     10.03 o 
   5   1   7       11.52       13.52      4.18 o 
   6   1   7       18.79       14.71      4.73 o 
   7   1   7        1.12        0.00      4.18 o 
   8   1   7       36.83       36.84      8.02 o 
  -9   2   7       96.85       91.13      6.95 o 
  -8   2   7        1.84        2.10      2.27 o 
  -7   2   7       67.61       63.72      4.42 o 
  -6   2   7       79.74       78.96      4.68 o 
  -5   2   7        9.26        8.36      2.01 o 
  -4   2   7       39.81       36.38      3.47 o 
  -3   2   7       88.10      101.26      3.67 o 
  -2   2   7      793.18      915.51     11.20 o 
  -1   2   7      657.60      688.46      9.97 o 
   0   2   7      353.67      375.01      5.70 o 
   1   2   7      276.74      290.29      5.53 o 
   2   2   7       41.56       40.51      2.39 o 
   3   2   7       19.65       18.55      2.32 o 
   4   2   7       17.10       18.81      3.21 o 
   5   2   7        0.13        0.53      2.22 o 
   6   2   7       13.59       13.37      6.68 o 
   7   2   7        0.01        2.82      4.68 o 
   8   2   7       12.65       10.49      6.09 o 
  -9   3   7       35.14       47.85      5.63 o 
  -8   3   7        0.54        2.01      2.27 o 
  -7   3   7      679.15      696.16     13.02 o 
  -6   3   7      109.65      110.76      7.66 o 
  -5   3   7      783.21      741.17     13.51 o 
  -4   3   7       26.70       24.44      2.51 o 
  -3   3   7      156.28      174.78      6.18 o 
  -2   3   7       20.45       20.71      2.01 o 
  -1   3   7       15.27       18.07      1.57 o 
   0   3   7       15.30       15.47      1.71 o 
   1   3   7      117.74      119.56      8.33 o 
   2   3   7       96.79      101.66      3.24 o 
   3   3   7        0.50       -1.00      1.09 o 
   4   3   7       66.54       76.93     10.70 o 
   5   3   7        2.59        5.16      3.21 o 
   6   3   7        0.00       -1.53      3.21 o 
   7   3   7        0.10        5.35      6.68 o 
   8   3   7       12.35       10.03      5.67 o 
  -9   4   7        7.60        9.87      3.54 o 
  -8   4   7        1.15        3.53      3.29 o 
  -7   4   7      103.85       96.77      5.15 o 
  -6   4   7        0.12       -1.19      1.93 o 
  -5   4   7      576.94      574.53     10.70 o 
  -4   4   7      174.17      176.05      6.05 o 
  -3   4   7      329.62      311.81      6.63 o 
  -2   4   7       12.52        9.98      1.44 o 
  -1   4   7      318.49      313.38      5.70 o 
   0   4   7      165.65      164.93      4.85 o 
   1   4   7      118.77      121.23      4.07 o 
   2   4   7        0.00        0.67      1.89 o 
   3   4   7        0.13        0.89      1.54 o 
   4   4   7        7.97       14.26      3.36 o 
   5   4   7        0.91       -2.94      2.22 o 
   6   4   7       43.88       45.40      5.44 o 
   7   4   7        1.89       -6.68      6.68 o 
   8   4   7        5.16        1.34      8.02 o 
  -8   5   7        0.18        4.01      3.09 o 
  -7   5   7       31.40       31.62      5.27 o 
  -6   5   7       35.95       35.63      3.48 o 
  -5   5   7      293.39      285.46      7.50 o 
  -4   5   7        0.24       -0.61      1.75 o 
  -3   5   7      208.85      203.57      6.07 o 
  -2   5   7      297.71      295.73      6.50 o 
  -1   5   7      363.93      347.58      6.94 o 
   0   5   7       56.66       53.38      3.29 o 
   1   5   7        6.47        9.52      1.71 o 
   2   5   7      117.55      110.33      5.67 o 
   3   5   7      284.11      265.35     10.70 o 
   4   5   7       26.82       28.08      3.78 o 
   5   5   7        0.21        2.67      4.01 o 
   6   5   7       32.62       29.41      6.68 o 
   7   5   7        1.30        4.01      5.35 o 
  -8   6   7        6.92        4.68      3.29 o 
  -7   6   7        1.69       -1.34      2.51 o 
  -6   6   7        8.25        7.23      3.05 o 
  -5   6   7       13.89       11.08      2.51 o 
  -4   6   7       41.61       39.06      3.97 o 
  -3   6   7      533.97      508.78      9.18 o 
  -2   6   7      542.99      527.66      8.80 o 
  -1   6   7      149.70      153.85      5.40 o 
   0   6   7      893.82      857.58     13.08 o 
   1   6   7        7.24       10.03      2.84 o 
   2   6   7        8.73       14.07      2.84 o 
   3   6   7       19.47       16.01      3.21 o 
   4   6   7      557.88      547.49     14.18 o 
   5   6   7       34.80       31.70      4.18 o 
   6   6   7       53.21       44.12      8.02 o 
   7   6   7        5.20       -1.34      5.35 o 
  -8   7   7        3.87        9.36      3.86 o 
  -7   7   7        0.01       -2.19      2.51 o 
  -6   7   7        3.15        5.35      2.27 o 
  -5   7   7        3.67        2.04      2.32 o 
  -4   7   7        0.89       -0.45      1.75 o 
  -3   7   7        5.75        5.68      2.01 o 
  -2   7   7     1548.40     1435.67     16.85 o 
  -1   7   7       12.72       12.08      2.32 o 
   0   7   7      156.92      143.06      6.62 o 
   1   7   7       99.87       91.82      5.67 o 
   2   7   7        1.49       -2.67      1.89 o 
   3   7   7       15.04       13.73      4.68 o 
   4   7   7       62.03       56.35      5.14 o 
   5   7   7        4.36        7.45      4.01 o 
   6   7   7       21.51       24.06      6.68 o 
   7   7   7        0.75        2.67      5.35 o 
  -8   8   7        0.04        0.29      3.29 o 
  -7   8   7        1.15       -2.81      2.75 o 
  -6   8   7        5.48        6.88      3.29 o 
  -5   8   7      218.75      228.27      7.17 o 
  -4   8   7     1208.74     1183.06     19.84 o 
  -3   8   7       91.80      106.99      4.82 o 
  -2   8   7        0.01        0.24      1.44 o 
  -1   8   7       23.24       20.28      3.21 o 
   0   8   7      154.40      172.62     14.04 o 
   1   8   7       29.76       30.38      4.18 o 
   2   8   7        1.47        5.35      2.84 o 
   3   8   7        0.28        2.67      2.84 o 
   4   8   7        0.05       -0.53      2.67 o 
   5   8   7       13.45       14.71      4.18 o 
   6   8   7        7.81        8.02      3.78 o 
   7   8   7        1.02        1.34      6.68 o 
  -7   9   7       20.24       14.87      6.34 o 
  -6   9   7      153.29      131.66      7.43 o 
  -5   9   7       12.27       19.74      3.86 o 
  -4   9   7        3.68        7.71      2.45 o 
  -3   9   7      166.37      133.43      5.35 o 
  -2   9   7       65.85       64.30      4.63 o 
  -1   9   7       67.05       60.16      5.67 o 
   0   9   7       50.49       55.03      5.14 o 
   1   9   7        0.99        1.07      2.22 o 
   2   9   7        2.13        1.60      2.22 o 
   3   9   7        0.05        5.35      2.84 o 
   4   9   7        4.17        3.82      3.21 o 
   5   9   7        3.03        7.35      3.78 o 
   6   9   7        9.27        8.02      4.18 o 
  -7  10   7        0.28        0.45      3.86 o 
  -6  10   7        6.58        4.42      3.54 o 
  -5  10   7        9.48        6.23      2.89 o 
  -4  10   7        6.96        4.55      2.12 o 
  -3  10   7      225.59      203.71     11.46 o 
  -2  10   7        7.35        9.89      2.75 o 
  -1  10   7       80.22       60.29     12.70 o 
   0  10   7      206.58      216.08      9.45 o 
   1  10   7        1.17       -1.07      5.35 o 
   2  10   7        0.41       -4.28      4.68 o 
   3  10   7       10.49       12.70      3.78 o 
   4  10   7       23.12       39.54      5.67 o 
   5  10   7        5.73        4.77      3.21 o 
   6  10   7       19.33       17.87      5.14 o 
  -6  11   7        0.75        1.53      3.29 o 
  -5  11   7        1.08        0.00      3.09 o 
  -4  11   7        6.11        2.14      2.75 o 
  -3  11   7       19.54       10.25      3.09 o 
  -2  11   7        5.61        5.73      3.21 o 
  -1  11   7        5.38        2.01      2.84 o 
   0  11   7        0.49       -3.34      2.22 o 
   1  11   7       79.61       58.95      5.67 o 
   2  11   7       32.02       38.20      5.67 o 
   3  11   7        1.29       -2.01      4.68 o 
   4  11   7       97.33      101.94      7.99 o 
   5  11   7       49.11       57.20      6.62 o 
  -6  12   7        7.08        7.63      4.07 o 
  -5  12   7       24.28       35.36      5.10 o 
  -4  12   7        0.54       -0.57      3.21 o 
  -3  12   7        1.35       -0.67      3.34 o 
  -2  12   7       16.87       17.06      4.18 o 
  -1  12   7       33.29       30.10      4.73 o 
   0  12   7        6.37        5.35      3.21 o 
   1  12   7       79.87       82.27      7.56 o 
   2  12   7       66.07       55.92      6.68 o 
   3  12   7       25.58       28.52      5.14 o 
   4  12   7        9.57        6.68      3.78 o 
   5  12   7       15.48       15.53      6.68 o 
  -5  13   7        1.18        0.27      4.45 o 
  -4  13   7       49.16       72.61      7.99 o 
  -3  13   7        4.56        4.01      6.68 o 
  -2  13   7        3.90        3.84      3.44 o 
  -1  13   7        1.10       -1.34      2.84 o 
   0  13   7       53.42       42.13      5.67 o 
   1  13   7        4.07       10.70      3.78 o 
   2  13   7        3.96        0.19      3.34 o 
   3  13   7        0.56        5.35      4.01 o 
   4  13   7        0.00        0.38      3.21 o 
  -4  14   7       11.13        9.36      6.68 o 
  -3  14   7        0.88        4.01      6.68 o 
  -2  14   7        5.02        6.68      6.68 o 
  -1  14   7        2.89        9.80      8.02 o 
   0  14   7        0.97        5.35      3.78 o 
   1  14   7        4.19        4.90      4.18 o 
   2  14   7        2.09        4.01      5.35 o 
   3  14   7        2.47        2.01      3.78 o 
  -2  15   7        0.68        2.67      6.68 o 
  -1  15   7       19.14       27.83      6.68 o 
   0  15   7        9.74       14.83      6.02 o 
   1  15   7        7.34       15.37      4.73 o 
  -9   0   8        1.81       10.03      3.78 o 
  -8   0   8        0.02        3.25      5.35 o 
  -7   0   8        2.33        4.01      2.84 o 
  -6   0   8        3.98       -0.27      4.68 o 
  -5   0   8      234.41      234.95      9.45 o 
  -4   0   8        9.74        1.60      2.22 o 
  -3   0   8      218.09      213.25     12.03 o 
  -2   0   8      331.09      336.07      9.31 o 
  -1   0   8      125.15      106.69      4.66 o 
   0   0   8      400.03      449.94      8.68 o 
   1   0   8     1122.77     1161.98     38.10 o 
   2   0   8      165.32      177.34      7.04 o 
   3   0   8      353.13      358.32     10.60 o 
   4   0   8      579.17      554.83     22.73 o 
   5   0   8        5.26        0.00      4.01 o 
   6   0   8       20.88       13.37      8.02 o 
   7   0   8        0.82        0.00      6.68 o 
   8   0   8      112.71      113.64     16.04 o 
  -9   1   8        1.63        1.09      3.41 o 
  -8   1   8        4.33        3.57      2.32 o 
  -7   1   8        2.47        1.67      2.01 o 
  -6   1   8        4.95        0.94      1.57 o 
  -5   1   8       18.86       18.59      3.09 o 
  -4   1   8      139.79      132.93      5.40 o 
  -3   1   8        7.08       11.21      1.75 o 
  -2   1   8       10.54        4.68      1.34 o 
  -1   1   8       28.21       24.55      1.60 o 
   0   1   8      235.06      251.12      4.84 o 
   1   1   8      198.94      206.11      4.41 o 
   2   1   8      705.88      721.77     10.66 o 
   3   1   8        2.97        5.21      1.57 o 
   4   1   8        0.07       -2.48      1.95 o 
   5   1   8       25.15       24.54     10.03 o 
   6   1   8       11.79       10.21      5.35 o 
   7   1   8        2.28       -2.67      4.73 o 
   8   1   8        5.43        4.68      5.67 o 
  -9   2   8        0.18        1.65      2.45 o 
  -8   2   8        8.78       10.92      2.95 o 
  -7   2   8      359.54      361.43      9.36 o 
  -6   2   8       34.62       37.06      3.75 o 
  -5   2   8        0.67       -1.34      1.75 o 
  -4   2   8        3.87        0.24      1.44 o 
  -3   2   8       85.29       80.06      5.40 o 
  -2   2   8      110.74      130.12      3.93 o 
  -1   2   8      636.88      691.01      9.47 o 
   0   2   8       17.18       21.96      2.32 o 
   1   2   8       64.71       60.13      5.40 o 
   2   2   8        0.02       -0.89      1.54 o 
   3   2   8        3.14        5.08      2.22 o 
   4   2   8        8.69        9.17      3.21 o 
   5   2   8        0.35        1.91      3.21 o 
   6   2   8        1.25        1.78      4.18 o 
   7   2   8        0.00       -6.24      4.18 o 
   8   2   8        0.00        6.58     10.03 o 
  -8   3   8       71.61       67.41      4.98 o 
  -7   3   8       80.44       83.19      5.98 o 
  -6   3   8       13.45       12.13      2.54 o 
  -5   3   8     1825.21     1839.64     21.55 o 
  -4   3   8       25.09       25.92      3.28 o 
  -3   3   8        2.13        0.67      1.74 o 
  -2   3   8       88.38       86.38      3.48 o 
  -1   3   8       48.32       47.74      2.45 o 
   0   3   8        8.62        4.90      1.54 o 
   1   3   8        4.23        5.35      1.54 o 
   2   3   8        0.30        0.00      1.54 o 
   3   3   8       23.78       23.82      6.68 o 
   4   3   8        7.87       11.75      3.21 o 
   5   3   8        1.09        0.67      2.84 o 
   6   3   8        2.34       -2.67      5.35 o 
   7   3   8        0.02        2.67      6.68 o 
  -8   4   8        0.83        0.10      2.27 o 
  -7   4   8        7.77        8.43      2.45 o 
  -6   4   8        8.12        9.84      2.27 o 
  -5   4   8       21.88       17.18      2.67 o 
  -4   4   8      136.45      131.94      6.18 o 
  -3   4   8     2386.81     2308.66     23.70 o 
  -2   4   8      229.89      233.10      5.83 o 
  -1   4   8       24.37       25.03      2.75 o 
   0   4   8        8.96        8.02      1.71 o 
   1   4   8       34.28       32.85      2.51 o 
   2   4   8       77.87       80.77      5.14 o 
   3   4   8        0.08        0.33      1.71 o 
   4   4   8       21.90       16.47      3.44 o 
   5   4   8        0.53        3.06      3.21 o 
   6   4   8        3.35        2.01      3.44 o 
   7   4   8        1.46        2.67      6.68 o 
  -8   5   8        0.00       -2.67      3.09 o 
  -7   5   8        3.01        4.49      2.89 o 
  -6   5   8       80.35       91.88      5.15 o 
  -5   5   8       14.70       12.94      2.67 o 
  -4   5   8       10.98       11.65      2.27 o 
  -3   5   8      151.99      147.74      5.60 o 
  -2   5   8      182.36      173.06      5.60 o 
  -1   5   8      482.18      483.32     11.50 o 
   0   5   8      206.33      206.42      9.96 o 
   1   5   8        0.62       -0.67      1.89 o 
   2   5   8       16.18       17.17      4.01 o 
   3   5   8      197.14      199.80      7.99 o 
   4   5   8      147.52      144.39     10.70 o 
   5   5   8        9.09        9.36      5.35 o 
   6   5   8        5.39        1.34      5.35 o 
  -8   6   8        3.30        7.10      3.54 o 
  -7   6   8        3.85        3.19      2.45 o 
  -6   6   8        6.03        7.05      2.54 o 
  -5   6   8        0.06        2.34      2.01 o 
  -4   6   8       45.15       45.16      5.12 o 
  -3   6   8        0.02        0.24      1.44 o 
  -2   6   8      180.51      184.79      6.66 o 
  -1   6   8      112.66      119.97      5.10 o 
   0   6   8      111.67      110.17      4.85 o 
   1   6   8        6.78        9.36      2.84 o 
   2   6   8      196.06      203.98      7.99 o 
   3   6   8        0.09        0.00      3.34 o 
   4   6   8        2.23        0.00      2.22 o 
   5   6   8       57.79       54.81      8.02 o 
   6   6   8        0.27       -2.67      5.35 o 
   7   6   8        0.93       -2.67      5.35 o 
  -8   7   8        4.01        3.60      3.68 o 
  -7   7   8        0.08       -0.45      3.36 o 
  -6   7   8       23.29       22.52      3.67 o 
  -5   7   8        0.47        0.16      1.83 o 
  -4   7   8      100.61       92.76      4.98 o 
  -3   7   8       22.35       20.10      2.80 o 
  -2   7   8      332.55      320.49      8.49 o 
  -1   7   8      311.39      315.68      8.21 o 
   0   7   8      699.19      679.52     15.58 o 
   1   7   8        6.70        4.01      3.34 o 
   2   7   8       27.82       24.94      6.02 o 
   3   7   8        0.10       -2.14      2.22 o 
   4   7   8        1.40        3.25      3.21 o 
   5   7   8       16.68       16.04      6.68 o 
   6   7   8        1.67        0.00      5.35 o 
   7   7   8        2.82       -1.34      6.68 o 
  -7   8   8       28.45       26.31      4.63 o 
  -6   8   8        3.50        5.06      3.29 o 
  -5   8   8        0.01        2.60      1.83 o 
  -4   8   8      265.97      274.34      7.35 o 
  -3   8   8      374.74      396.22     10.53 o 
  -2   8   8      719.86      740.51     13.62 o 
  -1   8   8        0.79       -0.53      2.67 o 
   0   8   8        2.87        5.35      2.84 o 
   1   8   8       19.48       18.81      3.78 o 
   2   8   8        2.70        1.60      2.22 o 
   3   8   8       16.14       23.12      4.18 o 
   4   8   8        2.87        3.34      2.84 o 
   5   8   8        0.04        0.38      3.21 o 
   6   8   8        3.35       -1.34      5.35 o 
  -7   9   8        1.54       -0.45      3.09 o 
  -6   9   8        4.47        6.02      3.29 o 
  -5   9   8       62.00       57.48      4.48 o 
  -4   9   8       55.87       56.69      4.15 o 
  -3   9   8      241.22      186.63      8.70 o 
  -2   9   8        4.51        1.34      2.32 o 
  -1   9   8       20.05       19.41      3.78 o 
   0   9   8        0.89        2.01      2.84 o 
   1   9   8       22.52       24.48      6.68 o 
   2   9   8       41.41       36.88      4.73 o 
   3   9   8        0.19        4.01      2.84 o 
   4   9   8        1.56       -0.67      3.34 o 
   5   9   8        6.77        5.35      4.01 o 
   6   9   8        1.11        6.68      6.68 o 
  -6  10   8        2.55        0.86      3.29 o 
  -5  10   8        1.20        0.89      3.09 o 
  -4  10   8       24.09       23.63      3.70 o 
  -3  10   8       10.21        7.22      2.75 o 
  -2  10   8        1.90        7.35      3.78 o 
  -1  10   8      175.03      141.83      7.56 o 
   0  10   8        2.58        1.34      2.84 o 
   1  10   8        0.18       -0.80      2.22 o 
   2  10   8        5.50        6.02      3.78 o 
   3  10   8        4.81        8.59      3.21 o 
   4  10   8        2.44        3.25      3.21 o 
   5  10   8        6.38        1.34      6.68 o 
  -6  11   8        1.44        1.85      3.54 o 
  -5  11   8        0.06       -1.34      5.35 o 
  -4  11   8        3.38        3.28      2.51 o 
  -3  11   8        5.85        1.22      2.51 o 
  -2  11   8        4.50        6.68      3.78 o 
  -1  11   8        2.95        3.06      3.21 o 
   0  11   8        0.63        1.34      5.35 o 
   1  11   8       83.10       72.09      9.36 o 
   2  11   8       28.71       19.45      4.73 o 
   3  11   8       16.45       17.99     10.70 o 
   4  11   8        0.44       -4.58      3.21 o 
   5  11   8       47.63       51.99     14.71 o 
  -5  12   8       19.56       27.21      6.09 o 
  -4  12   8       51.58       56.92      7.04 o 
  -3  12   8        0.47       -0.19      3.34 o 
  -2  12   8        5.67        8.69      3.78 o 
  -1  12   8        0.00       -1.15      3.34 o 
   0  12   8        0.34        0.00      2.84 o 
   1  12   8        6.49       -0.67      2.84 o 
   2  12   8        0.62        5.92      3.21 o 
   3  12   8        8.37       13.07      4.18 o 
   4  12   8       45.23       43.88      6.42 o 
  -4  13   8       28.06       17.38      8.02 o 
  -3  13   8        1.52        0.00      5.35 o 
  -2  13   8        9.71       11.36      4.73 o 
  -1  13   8        0.00       -4.25      2.84 o 
   0  13   8       13.65       16.86      4.73 o 
   1  13   8        0.63        5.35      3.78 o 
   2  13   8       28.89       16.04      6.68 o 
   3  13   8        5.91        8.17      4.18 o 
  -3  14   8        4.82       -5.35      5.35 o 
  -2  14   8        4.20       13.52      4.68 o 
  -1  14   8        7.42        8.02      6.02 o 
   0  14   8        1.28        6.02      3.78 o 
   1  14   8        4.80       10.70      6.02 o 
   2  14   8        0.16       -0.67      3.78 o 
  -8   1   9       12.66       14.82      3.28 o 
  -7   1   9        7.36        3.21      2.75 o 
  -6   1   9       13.46        9.76      2.75 o 
  -5   1   9      369.62      338.91      8.13 o 
  -4   1   9        0.03       -2.01      1.34 o 
  -3   1   9       27.39       23.45      2.12 o 
  -2   1   9       19.12       23.01      2.32 o 
  -1   1   9        5.40        6.35      1.34 o 
   0   1   9       15.38       14.10      1.60 o 
   1   1   9        2.12        2.43      1.44 o 
   2   1   9       75.80       78.09      4.21 o 
   3   1   9        1.01        0.67      1.71 o 
   4   1   9        8.10       11.77      2.75 o 
   5   1   9        0.36        3.34      3.78 o 
   6   1   9       11.76       17.58      7.35 o 
   7   1   9        2.01        0.00      4.73 o 
  -8   2   9        6.84       16.54      3.42 o 
  -7   2   9      110.07       85.84      5.29 o 
  -6   2   9        6.56        6.35      2.01 o 
  -5   2   9        9.47       13.27      2.45 o 
  -4   2   9      145.95      123.45      5.88 o 
  -3   2   9       15.08        6.68      2.01 o 
  -2   2   9       92.43       78.05      3.86 o 
  -1   2   9       39.25       42.59      3.67 o 
   0   2   9      190.44      220.88      5.28 o 
   1   2   9      237.39      245.03      7.65 o 
   2   2   9       37.06       36.64      5.17 o 
   3   2   9       45.90       39.15      8.69 o 
   4   2   9        0.10       -0.45      2.32 o 
   5   2   9        0.25        2.67      3.78 o 
   6   2   9        4.10        4.68      4.73 o 
   7   2   9        0.03        3.34      4.73 o 
  -8   3   9        5.69        2.87      2.35 o 
  -7   3   9      139.93      134.37     12.74 o 
  -6   3   9        1.76        2.67      2.32 o 
  -5   3   9     1250.46     1187.80     16.67 o 
  -4   3   9       69.10       61.69      3.93 o 
  -3   3   9      976.62      983.05     13.50 o 
  -2   3   9      116.63      108.97      5.10 o 
  -1   3   9       38.53       39.16      2.67 o 
   0   3   9        1.21       -0.67      1.09 o 
   1   3   9        0.03        0.49      1.15 o 
   2   3   9        3.48        7.35      2.84 o 
   3   3   9       19.79       27.11      4.18 o 
   4   3   9        8.91       10.14      4.01 o 
   5   3   9        1.50        3.25      3.21 o 
   6   3   9        0.81        8.02      6.68 o 
   7   3   9        0.78        2.43      5.14 o 
  -8   4   9       16.68       14.71      3.34 o 
  -7   4   9        2.87        4.97      2.27 o 
  -6   4   9        5.98        6.18      3.52 o 
  -5   4   9      146.84      138.76      5.79 o 
  -4   4   9        3.05        4.35      2.12 o 
  -3   4   9      875.05      898.95     12.97 o 
  -2   4   9      191.49      183.16      6.40 o 
  -1   4   9      413.72      406.04      9.20 o 
   0   4   9      116.34      114.00      4.85 o 
   1   4   9       75.98       82.85      5.35 o 
   2   4   9        0.04        2.67      4.01 o 
   3   4   9        3.26        2.67      4.01 o 
   4   4   9        3.86        1.34      4.01 o 
   5   4   9        0.00       -0.57      3.21 o 
   6   4   9        0.03        8.02      6.68 o 
   7   4   9        0.03       -4.01      6.68 o 
  -8   5   9       11.91       10.36      4.33 o 
  -7   5   9        0.08       -4.19      2.89 o 
  -6   5   9        0.26       -1.67      2.01 o 
  -5   5   9       79.35       72.52      4.48 o 
  -4   5   9       80.17       78.29      4.68 o 
  -3   5   9      533.65      533.21     10.42 o 
  -2   5   9        2.04        1.15      2.25 o 
  -1   5   9      349.59      331.85      8.42 o 
   0   5   9      264.54      269.71      7.18 o 
   1   5   9      372.26      374.95     10.84 o 
   2   5   9      154.85      166.91     12.70 o 
   3   5   9        3.32        9.36      5.35 o 
   4   5   9        2.14       -1.34      4.01 o 
   5   5   9       37.32       18.72      6.68 o 
   6   5   9        2.19       -4.01      5.35 o 
  -8   6   9        0.57       -0.45      3.09 o 
  -7   6   9       18.74       22.21      3.81 o 
  -6   6   9       10.71        6.43      4.44 o 
  -5   6   9        7.95        4.11      2.27 o 
  -4   6   9       14.07        9.36      2.45 o 
  -3   6   9       38.73       40.20      5.06 o 
  -2   6   9       38.17       38.68      4.70 o 
  -1   6   9      826.07      836.39     16.51 o 
   0   6   9      181.75      176.64      7.99 o 
   1   6   9       89.85       89.72      6.09 o 
   2   6   9      445.12      464.10     12.74 o 
   3   6   9       12.29        6.68      5.35 o 
   4   6   9       17.50       18.72      5.35 o 
   5   6   9        0.66       -1.34      4.01 o 
   6   6   9       73.92       72.19     10.70 o 
  -7   7   9        7.30        7.58      3.86 o 
  -6   7   9       27.72       33.50      5.79 o 
  -5   7   9        1.02       -0.15      1.75 o 
  -4   7   9       23.40       28.33      3.34 o 
  -3   7   9        7.37        6.28      2.75 o 
  -2   7   9        2.00        3.12      2.32 o 
  -1   7   9        2.35        7.13      2.32 o 
   0   7   9     1257.28     1246.52     23.15 o 
   1   7   9       32.41       28.39      4.18 o 
   2   7   9       95.06       94.06      6.68 o 
   3   7   9       50.51       49.27      6.02 o 
   4   7   9        0.56       -1.34      4.01 o 
   5   7   9        3.58       -1.34      5.35 o 
   6   7   9        7.01        4.01      5.35 o 
  -7   8   9        6.67        4.97      3.29 o 
  -6   8   9        5.62        6.38      2.45 o 
  -5   8   9        0.02        2.67      2.02 o 
  -4   8   9        2.60        1.82      2.51 o 
  -3   8   9      190.08      194.81      7.72 o 
  -2   8   9      783.12      796.74     15.17 o 
  -1   8   9       87.30       91.62      6.62 o 
   0   8   9        1.61        1.34      2.84 o 
   1   8   9        4.62        6.49      3.21 o 
   2   8   9        6.21        8.59      3.21 o 
   3   8   9        5.49        2.86      3.34 o 
   4   8   9        3.33        4.01      5.35 o 
   5   8   9        0.26        2.67      5.35 o 
   6   8   9        0.32        1.34      5.35 o 
  -6   9   9        8.61        7.82      3.54 o 
  -5   9   9        7.87        8.40      3.29 o 
  -4   9   9       99.39       96.38      6.40 o 
  -3   9   9       18.84       25.30      5.33 o 
  -2   9   9        1.62        0.67      2.84 o 
  -1   9   9      115.46       99.61      7.56 o 
   0   9   9       18.92       13.37      3.78 o 
   1   9   9       42.97       31.88      7.35 o 
   2   9   9       13.63        9.36      3.78 o 
   3   9   9        0.03        2.67      2.84 o 
   4   9   9        2.62        2.48      6.02 o 
   5   9   9        0.18        5.35      6.68 o 
  -6  10   9        3.47        2.67      4.73 o 
  -5  10   9        5.99        8.69      3.29 o 
  -4  10   9        2.68        6.42      2.75 o 
  -3  10   9        3.57        0.97      4.01 o 
  -2  10   9       21.47       33.15      5.14 o 
  -1  10   9      141.72      129.43      8.51 o 
   0  10   9        6.76        4.68      3.78 o 
   1  10   9       59.23       64.60      6.09 o 
   2  10   9       45.07       40.46      5.14 o 
   3  10   9        0.12        2.10      3.21 o 
   4  10   9        0.08        1.53      3.21 o 
   5  10   9        0.54       -5.35      6.68 o 
  -5  11   9        1.81       -5.67      3.78 o 
  -4  11   9        3.21        3.21      2.75 o 
  -3  11   9        2.55       -0.38      3.21 o 
  -2  11   9       17.74       18.10      7.35 o 
  -1  11   9        5.82        5.35      4.68 o 
   0  11   9       17.30       23.68     11.36 o 
   1  11   9        7.13        6.68      3.21 o 
   2  11   9        0.51        1.34      3.21 o 
   3  11   9       38.17       51.97      6.09 o 
   4  11   9        2.78        2.01      6.02 o 
  -4  12   9       11.02        8.02      6.68 o 
  -3  12   9       27.65       46.63      6.09 o 
  -2  12   9        0.22       -2.67      2.84 o 
  -1  12   9        0.25        4.68      3.78 o 
   0  12   9        0.63       -2.01      2.84 o 
   1  12   9       28.85       29.37     14.71 o 
   2  12   9        1.33       -2.01      4.68 o 
   3  12   9       22.80       22.16      5.14 o 
  -3  13   9        1.00        0.19      3.34 o 
  -2  13   9       62.77       76.04      9.36 o 
  -1  13   9        1.10        2.01      3.78 o 
   0  13   9        2.61        2.29      3.21 o 
   1  13   9        1.72        4.60      4.18 o 
   2  13   9        9.92        3.86      4.18 o 
  -1  14   9        0.26       -3.06      3.21 o 
   0  14   9        0.28       -2.29      3.21 o 
  -8   0  10       30.16       32.11      5.67 o 
  -7   0  10       16.60       17.82      4.68 o 
  -6   0  10        1.35        3.34      2.84 o 
  -5   0  10       20.28       27.42      4.73 o 
  -4   0  10        2.73        0.00      2.84 o 
  -3   0  10      418.11      396.44     11.23 o 
  -2   0  10       26.98       29.09      3.21 o 
  -1   0  10       16.95       18.26      3.21 o 
   0   0  10       93.19      111.96      6.09 o 
   1   0  10       18.25       18.34      3.21 o 
   2   0  10       47.85       40.30      6.02 o 
   3   0  10      138.63      123.00     10.70 o 
   4   0  10       58.87       58.83      9.36 o 
   5   0  10       57.45       50.80      9.36 o 
   6   0  10      117.15       93.59     13.37 o 
   7   0  10        0.43       -1.34      6.68 o 
  -8   1  10        0.06        2.03      2.54 o 
  -7   1  10       12.73       17.45      2.95 o 
  -6   1  10        4.44        8.64      2.45 o 
  -5   1  10        0.61       -0.45      1.75 o 
  -4   1  10        0.03       -2.16      1.44 o 
  -3   1  10       43.73       42.21      3.13 o 
  -2   1  10      167.55      158.98      5.88 o 
  -1   1  10        2.18        2.23      2.10 o 
   0   1  10        0.01        1.34      1.54 o 
   1   1  10       11.44       13.71      2.12 o 
   2   1  10       34.74       29.32      2.80 o 
   3   1  10       51.48       45.23      6.04 o 
   4   1  10      132.77      127.36     16.04 o 
   5   1  10        3.82        0.67      3.78 o 
   6   1  10        0.15       -5.67      3.78 o 
   7   1  10        4.90       11.72      6.09 o 
  -8   2  10        0.02       -0.27      2.75 o 
  -7   2  10        4.13        5.88      2.75 o 
  -6   2  10       33.77       37.20      4.32 o 
  -5   2  10      336.19      344.14      9.97 o 
  -4   2  10       62.93       55.77      4.52 o 
  -3   2  10       12.12        5.51      1.83 o 
  -2   2  10        4.71        1.91      1.95 o 
  -1   2  10       33.53       31.78      3.29 o 
   0   2  10       21.39       22.80      3.17 o 
   1   2  10       75.74       80.03      5.79 o 
   2   2  10        1.81        0.38      1.95 o 
   3   2  10        1.74        3.12      2.32 o 
   4   2  10        0.15        0.97      2.51 o 
   5   2  10        0.03        2.01      3.78 o 
   6   2  10        5.02       -1.63      4.18 o 
   7   2  10        0.05        1.34      5.67 o 
  -8   3  10        1.13        0.00      2.75 o 
  -7   3  10        5.99       13.44      3.09 o 
  -6   3  10      110.35      120.42      6.02 o 
  -5   3  10      200.77      183.56      6.50 o 
  -4   3  10       10.39       14.46      3.41 o 
  -3   3  10     1635.61     1628.02     22.84 o 
  -2   3  10       45.04       46.98      5.72 o 
  -1   3  10       10.72       14.27      2.73 o 
   0   3  10       20.46       20.78      2.12 o 
   1   3  10        8.43        4.55      2.22 o 
   2   3  10        0.52        2.67      2.84 o 
   3   3  10        5.92        0.00      2.84 o 
   4   3  10        0.43       -0.19      3.21 o 
   5   3  10        2.69        0.67      3.78 o 
   6   3  10        1.83        0.89      4.18 o 
  -8   4  10        2.44        8.34      3.13 o 
  -7   4  10      103.50       97.19      5.98 o 
  -6   4  10        9.69        9.36      2.67 o 
  -5   4  10       34.16       41.93      4.05 o 
  -4   4  10        9.18        9.36      2.45 o 
  -3   4  10       69.63       70.00      4.85 o 
  -2   4  10       59.82       63.43      4.32 o 
  -1   4  10     1822.45     1787.76     26.85 o 
   0   4  10      121.27      125.78      7.59 o 
   1   4  10        0.28       -1.34      2.67 o 
   2   4  10        3.82        6.68      4.01 o 
   3   4  10        1.74       -1.34      4.01 o 
   4   4  10       63.42       60.25      8.02 o 
   5   4  10        2.38        5.35      3.78 o 
   6   4  10        0.75       -2.67      6.68 o 
  -7   5  10       34.01       32.71      5.02 o 
  -6   5  10        1.93        2.32      2.12 o 
  -5   5  10        8.74       12.24      2.80 o 
  -4   5  10      129.72      129.34      9.22 o 
  -3   5  10        4.27        2.19      2.51 o 
  -2   5  10        1.95        1.34      3.15 o 
  -1   5  10       91.72      101.19      5.57 o 
   0   5  10      143.13      138.62      7.04 o 
   1   5  10      328.20      325.54     10.27 o 
   2   5  10       72.54       78.88      9.36 o 
   3   5  10        2.33        9.36      5.35 o 
   4   5  10       14.33        9.36      5.35 o 
   5   5  10       34.15       36.10      8.02 o 
  -7   6  10        5.68        4.31      2.95 o 
  -6   6  10        9.68       10.92      2.95 o 
  -5   6  10       14.78       12.90      3.13 o 
  -4   6  10        0.45       -0.45      2.32 o 
  -3   6  10        6.64        6.44      2.51 o 
  -2   6  10       36.06       32.28      3.54 o 
  -1   6  10       31.57       31.20      3.54 o 
   0   6  10       94.92       90.91     20.05 o 
   1   6  10       23.86       13.16      6.02 o 
   2   6  10       67.21       77.54      9.36 o 
   3   6  10        4.24        1.34      5.35 o 
   4   6  10       65.78       74.87      9.36 o 
   5   6  10        2.65        1.34      5.35 o 
   6   6  10        0.39       -2.67      5.35 o 
  -7   7  10        0.09       -1.44      2.45 o 
  -6   7  10       11.97       12.51      4.25 o 
  -5   7  10        4.39        5.08      2.75 o 
  -4   7  10       49.39       62.13      7.41 o 
  -3   7  10       32.58       39.93      4.32 o 
  -2   7  10       33.91       29.89      3.86 o 
  -1   7  10        0.91        1.34      3.34 o 
   0   7  10      212.40      219.29      9.45 o 
   1   7  10       95.80      115.74      7.04 o 
   2   7  10      244.01      255.04      9.89 o 
   3   7  10        2.55        4.01      5.35 o 
   4   7  10        6.68        2.67      5.35 o 
   5   7  10        0.00       -2.67      5.35 o 
   6   7  10        0.04        2.67      6.68 o 
  -6   8  10        5.25        6.40      2.89 o 
  -5   8  10       80.31       91.97      6.66 o 
  -4   8  10       14.04       13.76      8.92 o 
  -3   8  10        6.32        8.47      3.09 o 
  -2   8  10      160.39      168.61      7.60 o 
  -1   8  10      236.63      226.00      9.89 o 
   0   8  10      270.48      268.97     12.03 o 
   1   8  10        4.27        7.07      3.21 o 
   2   8  10        5.56        4.39      3.21 o 
   3   8  10        1.78       -2.67      5.35 o 
   4   8  10        0.24       10.70      6.68 o 
   5   8  10        0.78       -5.35      5.35 o 
  -6   9  10       23.69       28.58      6.09 o 
  -5   9  10       24.59       42.20      4.85 o 
  -4   9  10        0.06        0.67      2.75 o 
  -3   9  10       19.22       13.27      3.29 o 
  -2   9  10        5.15        4.01      6.68 o 
  -1   9  10       85.98       70.96      6.62 o 
   0   9  10        0.64       -1.34      2.84 o 
   1   9  10        9.00       12.89      4.68 o 
   2   9  10        0.03        1.91      4.01 o 
   3   9  10        2.84       10.25      4.18 o 
   4   9  10        4.53        0.00      5.35 o 
   5   9  10        0.20        4.01      6.68 o 
  -5  10  10        0.02        2.67      2.75 o 
  -4  10  10        0.88       -0.67      2.75 o 
  -3  10  10        0.50       -1.91      3.21 o 
  -2  10  10        0.41       -2.67      4.68 o 
  -1  10  10        5.64       13.22      4.18 o 
   0  10  10        0.35       -0.67      2.84 o 
   1  10  10       85.59       94.26      7.56 o 
   2  10  10        5.42        0.76      5.35 o 
   3  10  10        0.01       -2.48      3.21 o 
   4  10  10        0.00        0.00      5.35 o 
  -5  11  10       15.25       19.39      5.67 o 
  -4  11  10       11.13       12.33      9.36 o 
  -3  11  10        1.07        4.77      3.21 o 
  -2  11  10        3.37        6.68      3.78 o 
  -1  11  10       11.84        9.36      3.78 o 
   0  11  10        9.37       13.22      4.18 o 
   1  11  10        1.33        0.00      6.68 o 
   2  11  10        0.30        6.68      3.78 o 
   3  11  10       35.25       32.57      5.44 o 
  -4  12  10        0.17       -2.67      3.78 o 
  -3  12  10       27.68       27.55      5.67 o 
  -2  12  10       53.54       75.69     10.03 o 
  -1  12  10        1.58        5.35      3.78 o 
   0  12  10        4.23       -2.67      4.68 o 
   1  12  10        0.85        4.01      3.21 o 
   2  12  10        0.46        2.67      3.78 o 
  -2  13  10       34.96       41.83      6.62 o 
  -1  13  10        0.78       -0.67      4.68 o 
   0  13  10       15.12       23.40      5.67 o 
   1  13  10        0.00       -0.15      7.35 o 
  -7   1  11        0.40        4.11      2.45 o 
  -6   1  11       18.10       18.99      3.13 o 
  -5   1  11        6.05        4.90      2.12 o 
  -4   1  11        2.62        0.63      1.83 o 
  -3   1  11      235.64      217.74     11.62 o 
  -2   1  11        2.51        1.60      2.22 o 
  -1   1  11       25.39       20.23      6.68 o 
   0   1  11        5.76        3.86      1.75 o 
   1   1  11        1.47        3.01      2.01 o 
   2   1  11        3.14        4.46      2.32 o 
   3   1  11        1.66        2.55      2.55 o 
   4   1  11       14.08        8.69      3.78 o 
   5   1  11        0.01        1.34      3.78 o 
   6   1  11        0.75       -0.74      6.68 o 
  -7   2  11        2.86        3.06      2.27 o 
  -6   2  11        2.59        1.43      2.34 o 
  -5   2  11       36.99       29.05      3.48 o 
  -4   2  11        8.49       10.30      2.35 o 
  -3   2  11       24.54       19.93      3.29 o 
  -2   2  11      108.22       98.76      7.84 o 
  -1   2  11       20.58       10.89      3.34 o 
   0   2  11       79.21       88.21      5.67 o 
   1   2  11        5.10        5.88      2.12 o 
   2   2  11       13.12       14.13      2.75 o 
   3   2  11       35.49       47.52      6.13 o 
   4   2  11        0.38       -1.15      3.34 o 
   5   2  11        4.71        3.12      4.18 o 
   6   2  11        1.82        7.54      5.35 o 
  -7   3  11       42.67       50.10      5.40 o 
  -6   3  11       16.04       29.39      6.93 o 
  -5   3  11      274.56      260.93      7.80 o 
  -4   3  11        2.23        4.90      2.32 o 
  -3   3  11     1022.92     1008.83     25.71 o 
  -2   3  11       18.17       18.03      3.09 o 
  -1   3  11      550.39      566.40     20.05 o 
   0   3  11       55.88       63.20      4.63 o 
   1   3  11        5.68       14.04      3.78 o 
   2   3  11        0.18        1.78      2.32 o 
   3   3  11        0.00        0.89      2.32 o 
   4   3  11        0.77        0.67      2.75 o 
   5   3  11        3.96        0.67      3.78 o 
   6   3  11        0.00       -4.68      4.73 o 
  -7   4  11       47.46       40.59      5.40 o 
  -6   4  11       26.75       32.45      4.01 o 
  -5   4  11        3.02        7.83      3.29 o 
  -4   4  11        4.76        0.36      3.07 o 
  -3   4  11       63.98       66.32     10.90 o 
  -2   4  11       15.68       15.15      3.09 o 
  -1   4  11      612.62      631.67     12.50 o 
   0   4  11       73.50       68.76      6.09 o 
   1   4  11      235.47      237.97     14.71 o 
   2   4  11       98.13      114.98     10.70 o 
   3   4  11        9.20        8.02      5.35 o 
   4   4  11        8.41        4.01      5.35 o 
   5   4  11        0.52       -4.01      5.35 o 
   6   4  11        4.91        6.68      8.02 o 
  -7   5  11        8.70       13.70      3.24 o 
  -6   5  11       17.71       17.44      3.48 o 
  -5   5  11        2.51        1.87      2.75 o 
  -4   5  11        0.54        2.31      2.51 o 
  -3   5  11       84.94       78.77      5.70 o 
  -2   5  11       52.40       57.15      4.63 o 
  -1   5  11      314.76      328.87      9.20 o 
   0   5  11        3.17        2.67      4.01 o 
   1   5  11      212.37      229.95     14.71 o 
   2   5  11      139.50      133.69     12.03 o 
   3   5  11      216.79      232.63     14.71 o 
   4   5  11       78.82       90.91     10.70 o 
   5   5  11        0.34       -4.01      5.35 o 
  -7   6  11       13.49        4.95      3.13 o 
  -6   6  11        0.07        0.45      3.09 o 
  -5   6  11       48.87       60.80      5.63 o 
  -4   6  11        1.59       -0.24      2.58 o 
  -3   6  11        4.23        2.67      2.52 o 
  -2   6  11       13.21       11.74      3.09 o 
  -1   6  11       44.63       43.16      5.67 o 
   0   6  11       19.40       22.67      4.18 o 
   1   6  11      499.90      544.13     22.73 o 
   2   6  11       15.23       21.39      6.68 o 
   3   6  11       40.48       46.79      8.02 o 
   4   6  11      152.57      157.76     13.37 o 
   5   6  11       10.55        8.02      6.68 o 
  -6   7  11        6.90        7.29      3.06 o 
  -5   7  11        2.31        0.00      2.84 o 
  -4   7  11       54.39       52.71      5.40 o 
  -3   7  11        3.22        6.28      2.75 o 
  -2   7  11       36.21       46.20      4.90 o 
  -1   7  11        3.90        6.02      3.78 o 
   0   7  11        4.54        7.83      3.21 o 
   1   7  11        0.10        2.67      5.35 o 
   2   7  11      452.74      508.03     22.73 o 
   3   7  11       60.60       62.84      9.36 o 
   4   7  11       34.01       37.43      9.36 o 
   5   7  11       12.38        5.35      6.68 o 
  -6   8  11       44.25       54.95      9.17 o 
  -5   8  11       19.43       15.96      4.07 o 
  -4   8  11       16.05       23.50      3.86 o 
  -3   8  11        1.53        0.85      2.51 o 
  -2   8  11        1.45        1.53      3.34 o 
  -1   8  11       70.36       55.92      6.68 o 
   0   8  11      196.33      194.69     14.71 o 
   1   8  11       40.14       30.89      8.02 o 
   2   8  11        3.13       -2.67      5.35 o 
   3   8  11        0.31       -6.02      4.01 o 
   4   8  11        0.81       -1.34      6.68 o 
  -5   9  11      182.54      250.72     10.03 o 
  -4   9  11       17.79       36.06      4.85 o 
  -3   9  11        0.24        6.68      3.78 o 
  -2   9  11       26.59       30.21      5.67 o 
  -1   9  11       13.11        6.68      6.02 o 
   0   9  11        0.72       -2.29      3.21 o 
   1   9  11       29.14       29.97     10.70 o 
   2   9  11        0.74       -4.01      5.35 o 
   3   9  11        9.03        8.02      6.68 o 
   4   9  11        1.82       -2.67      5.35 o 
  -4  10  11       13.53       12.99      4.50 o 
  -3  10  11       34.70       47.55      6.62 o 
  -2  10  11        1.26        1.34      6.02 o 
  -1  10  11        0.05        2.67      3.78 o 
   0  10  11       13.21       22.51      6.68 o 
   1  10  11       37.74       37.12      5.44 o 
   2  10  11        3.42        6.54      4.68 o 
   3  10  11       18.55       20.05      9.36 o 
  -4  11  11       20.25       16.77      5.14 o 
  -3  11  11        2.28        1.78      4.18 o 
  -2  11  11       14.55        8.91      4.18 o 
  -1  11  11        1.09        2.01      3.78 o 
   0  11  11       19.09       19.92     10.03 o 
   1  11  11        0.20       -0.19      3.21 o 
   2  11  11       11.52       13.37      4.45 o 
  -2  12  11        5.82        6.15      6.02 o 
  -1  12  11        8.72        7.43     11.36 o 
   0  12  11        0.26       -2.67      3.78 o 
   1  12  11        0.00       -1.15      3.34 o 
  -7   0  12        4.23        0.38      3.21 o 
  -6   0  12       54.82       54.81      6.62 o 
  -5   0  12       96.98      103.09     10.03 o 
  -4   0  12        1.01        0.00      4.01 o 
  -3   0  12       62.12       78.88      9.36 o 
  -2   0  12       15.74       22.73      6.68 o 
  -1   0  12      308.83      324.87     16.04 o 
   0   0  12       18.90       19.97      4.18 o 
   1   0  12        6.79       10.70      3.78 o 
   2   0  12       10.20        8.69      3.78 o 
   3   0  12        0.30        2.67      5.35 o 
   4   0  12        5.58        0.00      5.35 o 
   5   0  12       10.19        4.01      6.68 o 
  -7   1  12       16.97       18.68      3.63 o 
  -6   1  12        3.50        5.45      2.45 o 
  -5   1  12       56.72       58.10      4.31 o 
  -4   1  12        0.72       -1.34      2.32 o 
  -3   1  12       12.75       15.72      6.68 o 
  -2   1  12        3.36        1.34      2.84 o 
  -1   1  12       30.36       27.55      4.73 o 
   0   1  12       79.39       83.51      5.40 o 
   1   1  12       20.43       24.91      3.13 o 
   2   1  12        4.62        4.90      2.32 o 
   3   1  12        0.43        2.67      3.21 o 
   4   1  12        2.29        3.34      3.78 o 
   5   1  12        8.48        7.35      4.73 o 
  -7   2  12       92.52      104.25      6.32 o 
  -6   2  12        2.23        0.48      2.27 o 
  -5   2  12        3.29        2.80      2.51 o 
  -4   2  12       41.69       44.46      4.85 o 
  -3   2  12      119.90      106.93      6.08 o 
  -2   2  12       54.09       44.16      5.67 o 
  -1   2  12       59.73       56.90     10.70 o 
   0   2  12        5.96        3.34      2.84 o 
   1   2  12        5.78        3.44      3.21 o 
   2   2  12        2.87        2.67      2.75 o 
   3   2  12        3.55        1.60      2.75 o 
   4   2  12        0.14        0.00      3.78 o 
   5   2  12        0.09       -2.38      4.18 o 
  -7   3  12        5.31       17.90      3.63 o 
  -6   3  12        0.12        2.39      2.51 o 
  -5   3  12       27.98       40.83      6.47 o 
  -4   3  12       75.27       70.55      5.50 o 
  -3   3  12      210.55      194.71      7.64 o 
  -2   3  12        1.75        5.35      3.78 o 
  -1   3  12      599.25      614.09     16.52 o 
   0   3  12       17.19       20.41      3.78 o 
   1   3  12        6.49        1.91      5.35 o 
   2   3  12        2.03        7.35      3.78 o 
   3   3  12        0.04       -3.16      2.51 o 
   4   3  12        0.00        0.67      3.78 o 
   5   3  12        3.74        4.01      4.73 o 
  -6   4  12        0.87        4.49      5.56 o 
  -5   4  12       87.86       69.57      5.88 o 
  -4   4  12       25.98       33.49      6.32 o 
  -3   4  12       52.81       63.86      5.10 o 
  -2   4  12        5.03        4.38      2.51 o 
  -1   4  12       64.72       64.67      8.69 o 
   0   4  12        8.77        8.02      5.35 o 
   1   4  12      681.13      704.33     30.75 o 
   2   4  12       32.40       29.23      5.14 o 
   3   4  12        0.60       -3.82      3.21 o 
   4   4  12        2.53        3.34      3.78 o 
   5   4  12        0.36       -1.34      6.68 o 
  -6   5  12        0.14        1.34      3.09 o 
  -5   5  12       25.27       24.22      4.32 o 
  -4   5  12        4.55        4.01      3.09 o 
  -3   5  12       16.90       23.94      3.86 o 
  -2   5  12       61.66       66.31      4.85 o 
  -1   5  12        0.79        2.67      2.84 o 
   0   5  12        0.04       -6.02      4.01 o 
   1   5  12       12.54       32.09      8.02 o 
   2   5  12       43.42       53.48      9.36 o 
   3   5  12      122.24      140.38     13.37 o 
   4   5  12       10.66       10.70      6.68 o 
  -6   6  12        2.83        0.51      2.89 o 
  -5   6  12        1.20        0.80      2.75 o 
  -4   6  12       11.37       14.43      3.85 o 
  -3   6  12       16.53       21.96      3.86 o 
  -2   6  12        3.08        0.89      2.32 o 
  -1   6  12       16.40       12.33      4.18 o 
   0   6  12       15.28       16.04      6.68 o 
   1   6  12       47.38       57.49      9.36 o 
   2   6  12       22.13       40.11      9.36 o 
   3   6  12        1.72        5.35      5.35 o 
   4   6  12       19.46       20.05      8.02 o 
  -5   7  12        0.01        0.67      2.75 o 
  -4   7  12       12.07       13.81      3.86 o 
  -3   7  12        4.20        6.68      3.09 o 
  -2   7  12       40.73       40.29      5.67 o 
  -1   7  12       45.94       51.02     12.70 o 
   0   7  12        0.12       -4.01      4.01 o 
   1   7  12        5.12        1.34      5.35 o 
   2   7  12       61.58       64.17      9.36 o 
   3   7  12        6.55       21.39      8.02 o 
   4   7  12       52.00       46.79      9.36 o 
  -5   8  12       55.70       85.25      6.95 o 
  -4   8  12        2.91        4.46      3.99 o 
  -3   8  12      102.17      104.31      6.95 o 
  -2   8  12       14.97       31.56     12.03 o 
  -1   8  12        7.66        4.68      3.78 o 
   0   8  12       43.91       29.41      5.14 o 
   1   8  12       65.69       61.50     10.70 o 
   2   8  12       48.58       44.12      9.36 o 
   3   8  12        3.84        8.02      6.68 o 
  -4   9  12       51.66       61.22      5.88 o 
  -3   9  12       52.89       80.80      8.69 o 
  -2   9  12        1.79        7.87      4.18 o 
  -1   9  12        0.32        4.68      3.78 o 
   0   9  12        0.01        1.34      3.21 o 
   1   9  12       17.28       22.73      8.02 o 
   2   9  12        0.00       -4.01      5.35 o 
   3   9  12        1.23        0.00      6.68 o 
  -3  10  12        0.03       -2.01      7.35 o 
  -2  10  12        0.01        3.86      4.18 o 
  -1  10  12        0.79       -2.48      3.21 o 
   0  10  12        5.12       12.33      4.18 o 
   1  10  12        2.66       16.04      8.02 o 
   2  10  12        0.00       -2.67      5.35 o 
  -2  11  12        5.05       10.03      4.73 o 
  -1  11  12        1.04       -1.34      3.78 o 
   0  11  12        2.62        2.67      5.35 o 
  -6   1  13        1.11        1.62      2.89 o 
  -5   1  13        1.01        1.07      2.75 o 
  -4   1  13       14.82        6.02      4.68 o 
  -3   1  13        9.29        7.87      7.35 o 
  -2   1  13        0.66       -1.34      2.84 o 
  -1   1  13       79.11       78.58     26.07 o 
   0   1  13        8.85       10.03      3.78 o 
   1   1  13       18.91       16.01      4.73 o 
   2   1  13        1.48       -0.24      2.51 o 
   3   1  13        3.45        2.67      3.78 o 
   4   1  13        0.02        2.01      3.78 o 
  -6   2  13        3.03        0.89      3.09 o 
  -5   2  13        0.27        0.40      2.75 o 
  -4   2  13        0.03        0.19      3.34 o 
  -3   2  13        0.01        1.34      3.21 o 
  -2   2  13        4.38        1.72      3.21 o 
  -1   2  13       65.16       74.69      6.62 o 
   0   2  13       40.29       28.93      6.02 o 
   1   2  13       15.16       14.31      8.02 o 
   2   2  13       29.30       27.47      4.63 o 
   3   2  13        0.32        2.01      6.02 o 
   4   2  13        0.01       -3.34      3.78 o 
  -6   3  13        4.74       11.42      3.93 o 
  -5   3  13       92.11       91.12      8.56 o 
  -4   3  13       12.03       21.73      4.07 o 
  -3   3  13      271.74      255.10     11.79 o 
  -2   3  13        0.59        4.68      3.78 o 
  -1   3  13      354.22      337.13     12.74 o 
   0   3  13        4.59        0.00      5.35 o 
   1   3  13      153.48      158.56      9.45 o 
   2   3  13        7.16       10.99      4.18 o 
   3   3  13        0.73        4.60      6.68 o 
   4   3  13        0.04        6.68      4.18 o 
  -6   4  13        3.30        2.10      3.65 o 
  -5   4  13       49.49       50.07      5.29 o 
  -4   4  13       19.18       18.34      3.86 o 
  -3   4  13       20.40       27.19      5.14 o 
  -2   4  13        0.60        3.34      3.78 o 
  -1   4  13        1.71        4.01      3.78 o 
   0   4  13       15.79       18.72      6.68 o 
   1   4  13      208.35      239.31     16.04 o 
   2   4  13       14.51       18.60      5.14 o 
   3   4  13       74.11       72.31      9.36 o 
   4   4  13       28.39       17.38      8.02 o 
  -5   5  13        2.68        4.77      3.29 o 
  -4   5  13        8.02        4.39      3.29 o 
  -3   5  13        7.86        3.12      3.09 o 
  -2   5  13        1.49        0.00      3.21 o 
  -1   5  13       40.72       53.48      9.36 o 
   0   5  13        8.09       14.71      6.68 o 
   1   5  13       62.17       50.80      9.36 o 
   2   5  13        2.23       -2.38      4.18 o 
   3   5  13       68.34       54.39      8.69 o 
   4   5  13       40.58       47.01     14.04 o 
  -5   6  13        5.48        4.01      3.54 o 
  -4   6  13        2.50        4.68      3.29 o 
  -3   6  13       39.71       38.93      4.85 o 
  -2   6  13        1.19       -1.34      4.01 o 
  -1   6  13        0.01        0.00      5.35 o 
   0   6  13        3.67        1.34      5.35 o 
   1   6  13       20.54       37.43      9.36 o 
   2   6  13        2.44       -2.67      5.35 o 
   3   6  13      138.20      168.45     14.71 o 
  -4   7  13        5.66        7.30      3.54 o 
  -3   7  13        2.22        7.40      3.93 o 
  -2   7  13       31.23       32.09      5.14 o 
  -1   7  13        5.49        4.01      5.35 o 
   0   7  13       22.06       30.75      8.02 o 
   1   7  13        0.94        1.34      5.35 o 
   2   7  13        5.30       18.72      8.02 o 
   3   7  13        0.65        5.35      6.68 o 
  -4   8  13       70.50       69.55      7.26 o 
  -3   8  13       20.10       21.03      5.14 o 
  -2   8  13       17.39       15.57      6.02 o 
  -1   8  13        0.15       -5.35      4.01 o 
   0   8  13        5.93       10.70      6.68 o 
   1   8  13        7.49        8.02      6.68 o 
   2   8  13       23.08       22.73      9.36 o 
  -3   9  13      168.91      212.90     11.79 o 
  -2   9  13       16.66       22.56      5.14 o 
  -1   9  13        0.03        5.35      9.36 o 
   0   9  13        2.47        1.34      6.68 o 
   1   9  13        4.11       -1.34      6.68 o 
  -5   0  14        0.06       -4.01      5.35 o 
  -4   0  14       32.42       36.10      9.36 o 
  -3   0  14       83.12       70.86     10.70 o 
  -2   0  14        0.31       -1.34      5.35 o 
  -1   0  14       48.74       36.10      8.02 o 
   0   0  14        5.48        4.01      5.35 o 
   1   0  14      137.43      120.86      8.51 o 
   2   0  14        4.04        2.67      5.35 o 
   3   0  14        8.72       10.70      6.68 o 
  -5   1  14        1.14        0.00      3.78 o 
  -4   1  14        6.66        0.89      4.18 o 
  -3   1  14       49.50       44.28      6.62 o 
  -2   1  14        0.09        1.15      3.21 o 
  -1   1  14       14.74       22.73      4.73 o 
   0   1  14        2.16        1.34      3.78 o 
   1   1  14        9.58        7.35      3.78 o 
   2   1  14       21.39       17.02      5.14 o 
   3   1  14       21.05       21.88      5.14 o 
  -5   2  14       96.30      104.55      9.45 o 
  -4   2  14        5.59       14.58      5.14 o 
  -3   2  14        0.08       -0.67      3.78 o 
  -2   2  14       10.77        8.62      4.18 o 
  -1   2  14       20.18       21.98      5.14 o 
   0   2  14       16.77       12.03      6.68 o 
   1   2  14       47.53       48.13      9.36 o 
   2   2  14        5.67        5.35      3.78 o 
   3   2  14        1.77        6.68      4.73 o 
  -5   3  14       20.65       40.11      6.62 o 
  -4   3  14        1.63        5.20      4.18 o 
  -3   3  14       36.18       46.08      6.62 o 
  -2   3  14       22.37       21.13      5.14 o 
  -1   3  14       95.60       91.08      8.69 o 
   0   3  14        0.05       -4.01      4.01 o 
   1   3  14      101.03       82.89     10.70 o 
   2   3  14        2.88        0.67      3.78 o 
   3   3  14        0.49        1.34      6.68 o 
  -5   4  14        4.33        5.04      3.54 o 
  -4   4  14        0.21       -5.01      3.34 o 
  -3   4  14       37.93       37.98     12.03 o 
  -2   4  14       19.89       15.31      8.02 o 
  -1   4  14       48.80       52.14      9.36 o 
   0   4  14        2.36       14.71      6.68 o 
   1   4  14       20.54       20.05      8.02 o 
   2   4  14        1.49        0.67      3.78 o 
   3   4  14      155.08      147.66     10.40 o 
  -4   5  14        1.98        8.02      4.73 o 
  -3   5  14        1.67        3.12      4.18 o 
  -2   5  14        2.19        6.68      6.68 o 
  -1   5  14       15.32        9.36      6.68 o 
   0   5  14        7.95        9.36      6.68 o 
   1   5  14        0.03        0.00      5.35 o 
   2   5  14        0.08        0.00      4.73 o 
  -4   6  14        1.83        1.23      3.54 o 
  -3   6  14        0.20        1.34      3.78 o 
  -2   6  14        7.47        0.00      6.68 o 
  -1   6  14        8.34        9.36      6.68 o 
   0   6  14        4.61       18.72      8.02 o 
   1   6  14        9.23       20.05      8.02 o 
   2   6  14        3.75        8.02      6.68 o 
  -3   7  14        0.27       -2.67      5.35 o 
  -2   7  14        4.74       -1.34      5.35 o 
  -1   7  14        0.21        4.01      6.68 o 
   0   7  14       17.48        1.34      5.35 o 
   1   7  14       21.89       33.42      9.36 o 
  -2   8  14        0.36        1.34      5.35 o 
  -1   8  14       58.80       46.79      9.36 o 
   0   8  14        8.93       12.03      6.68 o 
  -4   1  15        0.64       -0.89      4.18 o 
  -3   1  15        6.25        9.36      4.73 o 
  -2   1  15        5.58        0.00      3.78 o 
  -1   1  15        8.43        9.36      4.73 o 
   0   1  15        0.34        1.34      6.68 o 
   2   1  15        4.99        5.05      8.69 o 
  -4   2  15        2.78        2.82      4.68 o 
  -3   2  15        1.52       10.03      4.73 o 
  -2   2  15        0.88        2.01      3.78 o 
  -1   2  15       10.68       18.11      5.14 o 
   0   2  15        1.82       -1.34      5.35 o 
   1   2  15       35.74       28.08      8.02 o 
  -3   3  15       98.63      116.72      9.89 o 
  -2   3  15        1.78        4.90      4.18 o 
  -1   3  15      132.13      163.11     16.04 o 
   0   3  15        0.28       -2.67      5.35 o 
   1   3  15       64.94       49.47     10.70 o 
   2   3  15        0.85        0.00      6.68 o 
  -3   4  15       21.48       19.55      6.02 o 
  -2   4  15        6.91        4.01      5.35 o 
  -1   4  15       19.31       22.73      8.02 o 
   0   4  15        0.00        1.34      5.35 o 
   1   4  15        4.77       12.03      8.02 o 
  -2   5  15        0.56        2.67      5.35 o 
  -1   5  15        6.94        0.00      5.35 o 
   0   5  15        1.00        8.02      6.68 o 
  -1   0  16        9.56        8.02      6.68 o 
                                                 
